# Supplementary material for: (S)-2-Amino-2-(2-chloro­phen­yl)cyclo­hexa­none
Source: Acta Crystallogr Sect E Struct Rep Online. 2011 Mar 19;67(Pt 4):o936. doi: 10.1107/S1600536811009950 (PMC3100030; doi:10.1107/S1600536811009950)
Supplement: Supplementary file 1 [file e-67-0o936-sup1.cif]

##############################################################################
###                                                                        ###
###        Electronic paper (Acta Crystallographica Section E)             ###
###                                                                        ###
##############################################################################
#                                                                            #
# This CIF contains the data in a paper accepted for publication in Acta     #
# Crystallographica Section E. It conforms to the requirements of Notes      #
# for Authors for Section E, and has been peer reviewed under the auspices   #
# of the IUCr Commission on Journals.                                        #
#                                                                            #
# Full details of the Crystallographic Information File format               #
# are given in the paper "The Crystallographic Information File (CIF):       #
# a New Standard Archive File for Crystallography" by S. R. Hall, F. H.      #
# Allen and I. D. Brown [Acta Cryst. (1991), A47, 655-685].                  #
#                                                                            #
# The current version of the core CIF dictionary is obtainable from          #
# ftp://ftp.iucr.org/pub/cif_core.dic. The current version number is 2.4.    #
#                                                                            #
# Software is freely available for graphical display of the structure(s) in  #
# this CIF.  For information consult the CIF home page http://www.iucr.org/  #
# cif/home.html                                                              #
#                                                                            #
# This file may be used for bona fide research purposes within the           #
# scientific community so long as proper attribution is given to the journal # 
# article from which it was obtained.                                        #
#                                                                            #
##############################################################################
                                             
data_global
_audit_creation_method     'SHELXL97 CIF, edited IUCr template'
_journal_data_validation_number     ?
_journal_date_recd_electronic     2011-01-11
_journal_date_accepted     2011-03-16
_journal_name_full     'Acta Crystallographica, Section E'
_journal_year     2011
_journal_volume     67
_journal_issue      4
_journal_page_first     o936
_journal_page_last     o936
_journal_paper_category     QO
_journal_coeditor_code     NK2080
_publ_contact_author_name     'Dr P. A. Crooks'
_publ_contact_author_address
;
Department of Pharmaceutical Sciences
College of Pharmacy
University of Kentucky
Lexington
KY 40536
USA
;
_publ_contact_author_email     pcrooks@email.uky.edu
_publ_contact_author_fax     '859 257 7585'
_publ_contact_author_phone     '859 257 1718'
_publ_section_title
;
(<i>S</i>)-2-Amino-2-(2-chlorophenyl)cyclohexanone
;
loop_
    _publ_author_name
    _publ_author_address
    'Biermann, Manfred'
;
Resodyn Corporation
130 North Main Street
Suite 600
Butte
MT 59701
USA
;
    'Hardcastle, Kenneth I.'
;
Department of Chemistry
Emory University
Atlanta
GA 30322
USA
;
    'Moskalev, Nikolai V.'
;
Resodyn Corporation
130 North Main Street
Suite 600
Butte
MT 59701
USA
;
    'Crooks, Peter A.'
;
Department of Pharmaceutical Sciences
College of Pharmacy
University of Kentucky
Lexington
KY 40536
USA
;
data_I
_chemical_name_systematic
;
(<i>S</i>)-2-Amino-2-(2-chlorophenyl)cyclohexanone
;
_chemical_name_common     'S-Norketamine'
_chemical_formula_moiety     'C12 H14 Cl N O'
_chemical_formula_sum     'C12 H14 Cl N O'
_chemical_formula_iupac     'C12 H14 Cl N O'
_chemical_formula_weight     223.69
_chemical_melting_point     ?
_symmetry_cell_setting     orthorhombic
_symmetry_space_group_name_H-M     'P 21 21 21'
_symmetry_space_group_name_Hall     'P 2ac 2ab'
loop_
    _symmetry_equiv_pos_as_xyz
    'x, y, z'
    '-x+1/2, -y, z+1/2'
    '-x, y+1/2, -z+1/2'
    'x+1/2, -y+1/2, -z'
_cell_length_a     7.2437(5)
_cell_length_b     7.4244(5)
_cell_length_c     20.4794(15)
_cell_angle_alpha     90.00
_cell_angle_beta     90.00
_cell_angle_gamma     90.00
_cell_volume     1101.38(13)
_cell_formula_units_Z     4
_cell_measurement_reflns_used     3161
_cell_measurement_theta_min     4.32
_cell_measurement_theta_max     64.60
_cell_measurement_temperature     173(2)
_exptl_crystal_description     block
_exptl_crystal_colour     colourless
_exptl_crystal_size_max     0.43
_exptl_crystal_size_mid     0.15
_exptl_crystal_size_min     0.03
_exptl_crystal_density_diffrn     1.349
_exptl_crystal_density_meas     ?
_exptl_crystal_density_method     'not measured'
_exptl_crystal_F_000     472
_exptl_absorpt_coefficient_mu     2.835
_exptl_absorpt_correction_type     multi-scan
_exptl_absorpt_process_details     '(SADABS; Sheldrick, 1996)'
_exptl_absorpt_correction_T_min     0.3753
_exptl_absorpt_correction_T_max     0.9198
_exptl_special_details
;
;
_diffrn_ambient_temperature     173(2)
_diffrn_radiation_type     CuK\a
_diffrn_radiation_wavelength     1.54178
_diffrn_radiation_source     'fine-focus sealed tube'
_diffrn_radiation_monochromator     graphite
_diffrn_measurement_device_type     'Bruker SMART APEX II'
_diffrn_measurement_method     \w
_diffrn_detector_area_resol_mean     ?
_diffrn_reflns_number     3449
_diffrn_reflns_av_R_equivalents     0.0223
_diffrn_reflns_av_sigmaI/netI     0.0322
_diffrn_reflns_theta_min     4.32
_diffrn_reflns_theta_max     64.70
_diffrn_reflns_theta_full     64.70
_diffrn_measured_fraction_theta_max     0.891
_diffrn_measured_fraction_theta_full     0.891
_diffrn_reflns_limit_h_min     -7
_diffrn_reflns_limit_h_max     7
_diffrn_reflns_limit_k_min     -8
_diffrn_reflns_limit_k_max     8
_diffrn_reflns_limit_l_min     -24
_diffrn_reflns_limit_l_max     19
_diffrn_standards_number     ?
_diffrn_standards_interval_count     ?
_diffrn_standards_interval_time     ?
_diffrn_standards_decay_%     ?
_refine_special_details
;
Refinement of <i>F</i>^2^ against ALL reflections. The weighted <i>R</i>-factor
<i>wR</i> and goodness of fit <i>S</i> are based on <i>F</i>^2^, conventional
<i>R</i>-factors <i>R</i> are based on <i>F</i>, with <i>F</i> set to zero for
negative <i>F</i>^2^. The threshold expression of <i>F</i>^2^ >
\s(<i>F</i>^2^) is used only for calculating <i>R</i>-factors(gt) <i>etc</i>.
and is not relevant to the choice of reflections for refinement.
<i>R</i>-factors based on <i>F</i>^2^ are statistically about twice as large
as those based on <i>F</i>, and <i>R</i>- factors based on ALL data will be
even larger.
There were problems during data colleciton that were only realised after
refinement of the results. The data were quite weak at high angle and although
data were collected out to 0.85 Angstrons, the processed data were only 89%
complete; however the overall statistics and quality of the results appeared
quite good.
;
_reflns_number_total     1538
_reflns_number_gt     1521
_reflns_threshold_expression     I>2\s(I)
_refine_ls_structure_factor_coef     Fsqd
_refine_ls_matrix_type     full
_refine_ls_R_factor_all     0.0228
_refine_ls_R_factor_gt     0.0225
_refine_ls_wR_factor_gt     0.0584
_refine_ls_wR_factor_ref     0.0587
_refine_ls_goodness_of_fit_ref     1.011
_refine_ls_restrained_S_all     1.011
_refine_ls_number_reflns     1538
_refine_ls_number_parameters     136
_refine_ls_number_restraints     0
_refine_ls_hydrogen_treatment     constr
_refine_ls_weighting_scheme     calc
_refine_ls_weighting_details
         'calc w=1/[\s^2^(Fo^2^)+(0.0302P)^2^+0.1000P] where P=(Fo^2^+2Fc^2^)/3'
_atom_sites_solution_hydrogens     geom
_atom_sites_solution_primary     direct
_atom_sites_solution_secondary     difmap
_refine_ls_shift/su_max     0.000
_refine_ls_shift/su_mean     0.000
_refine_diff_density_max     0.140
_refine_diff_density_min     -0.148
_refine_ls_extinction_method     none
_refine_ls_extinction_coef     ?
_refine_ls_abs_structure_details     'Flack (1983), 545 Friedel pairs'
_refine_ls_abs_structure_Flack     0.060(13)
loop_
    _atom_type_symbol
    _atom_type_description
    _atom_type_scat_dispersion_real
    _atom_type_scat_dispersion_imag
    _atom_type_scat_source
    'C' 'C' 0.0181 0.0091
                         'International Tables Vol C Tables 4.2.6.8 and 6.1.1.4'
    'H' 'H' 0.0000 0.0000
                         'International Tables Vol C Tables 4.2.6.8 and 6.1.1.4'
    'Cl' 'Cl' 0.3639 0.7018
                         'International Tables Vol C Tables 4.2.6.8 and 6.1.1.4'
    'N' 'N' 0.0311 0.0180
                         'International Tables Vol C Tables 4.2.6.8 and 6.1.1.4'
    'O' 'O' 0.0492 0.0322
                         'International Tables Vol C Tables 4.2.6.8 and 6.1.1.4'
_computing_data_collection     'SMART (Bruker, 2007)'
_computing_cell_refinement     'SAINT (Bruker, 2007)'
_computing_data_reduction     'SAINT (Bruker, 2007)'
_computing_structure_solution     'SHELXTL (Sheldrick, 2008)'
_computing_structure_refinement     'SHELXTL (Sheldrick, 2008)'
_computing_molecular_graphics     'SHELXTL (Sheldrick, 2008)'
_computing_publication_material
                         'SHELXTL (Sheldrick, 2008) and publCIF (Westrip, 2010)'
loop_
    _atom_site_type_symbol
    _atom_site_label
    _atom_site_fract_x
    _atom_site_fract_y
    _atom_site_fract_z
    _atom_site_U_iso_or_equiv
    _atom_site_adp_type
    _atom_site_calc_flag
    _atom_site_refinement_flags
    _atom_site_occupancy
    _atom_site_disorder_assembly
    _atom_site_disorder_group
    C C1 0.2928(2) 0.4934(2) 0.84577(8) 0.0241(3) Uani d . 1 . .
    C C2 0.4469(2) 0.3899(2) 0.88115(7) 0.0248(4) Uani d . 1 . .
    C C3 0.5543(3) 0.4618(2) 0.93085(7) 0.0288(4) Uani d . 1 . .
    C C4 0.6938(3) 0.3647(2) 0.96124(9) 0.0389(4) Uani d . 1 . .
    H H4 0.7637 0.4178 0.9954 0.047 Uiso calc R 1 . .
    C C5 0.7303(3) 0.1905(3) 0.94148(10) 0.0463(5) Uani d . 1 . .
    H H5 0.8264 0.1236 0.9617 0.056 Uiso calc R 1 . .
    C C6 0.6268(3) 0.1144(2) 0.89243(10) 0.0434(5) Uani d . 1 . .
    H H6 0.6508 -0.0055 0.8787 0.052 Uiso calc R 1 . .
    C C7 0.4874(3) 0.2131(2) 0.86316(8) 0.0336(4) Uani d . 1 . .
    H H7 0.4166 0.1583 0.8295 0.040 Uiso calc R 1 . .
    C C8 0.1313(2) 0.5361(2) 0.89240(8) 0.0301(4) Uani d . 1 . .
    H H8A 0.0653 0.4228 0.9026 0.036 Uiso calc R 1 . .
    H H8B 0.1822 0.5838 0.9338 0.036 Uiso calc R 1 . .
    C C9 -0.0066(2) 0.6718(2) 0.86506(9) 0.0379(4) Uani d . 1 . .
    H H9A -0.0712 0.6184 0.8271 0.045 Uiso calc R 1 . .
    H H9B -0.1001 0.7003 0.8988 0.045 Uiso calc R 1 . .
    C C10 0.0903(3) 0.8435(2) 0.84417(9) 0.0380(4) Uani d . 1 . .
    H H10A 0.1524 0.8986 0.8823 0.046 Uiso calc R 1 . .
    H H10B -0.0018 0.9306 0.8274 0.046 Uiso calc R 1 . .
    C C11 0.2330(3) 0.8039(2) 0.79098(8) 0.0340(4) Uani d . 1 . .
    H H11A 0.1691 0.7598 0.7514 0.041 Uiso calc R 1 . .
    H H11B 0.2986 0.9165 0.7795 0.041 Uiso calc R 1 . .
    C C12 0.3715(2) 0.6647(2) 0.81317(7) 0.0258(4) Uani d . 1 . .
    Cl Cl1 0.52113(6) 0.68279(5) 0.958904(19) 0.03641(13) Uani d . 1 . .
    N N1 0.2147(2) 0.39391(19) 0.79034(7) 0.0358(3) Uani d . 1 . .
    H H1A 0.3079 0.3550 0.7641 0.054 Uiso d R 1 . .
    H H1B 0.1502 0.2974 0.8055 0.054 Uiso d R 1 . .
    O O1 0.53524(16) 0.67977(16) 0.80222(6) 0.0351(3) Uani d . 1 . .
loop_
    _atom_site_aniso_label
    _atom_site_aniso_U_11
    _atom_site_aniso_U_22
    _atom_site_aniso_U_33
    _atom_site_aniso_U_12
    _atom_site_aniso_U_13
    _atom_site_aniso_U_23
    C1 0.0209(9) 0.0303(7) 0.0211(8) -0.0004(7) -0.0008(7) -0.0029(6)
    C2 0.0218(9) 0.0330(8) 0.0197(8) -0.0022(6) 0.0041(7) 0.0037(6)
    C3 0.0267(10) 0.0373(8) 0.0223(8) -0.0045(7) 0.0038(7) 0.0031(6)
    C4 0.0300(10) 0.0599(11) 0.0267(9) -0.0057(8) -0.0052(8) 0.0135(8)
    C5 0.0389(11) 0.0555(11) 0.0444(11) 0.0114(10) 0.0014(9) 0.0248(9)
    C6 0.0478(13) 0.0346(9) 0.0477(12) 0.0070(8) 0.0074(10) 0.0117(8)
    C7 0.0382(11) 0.0326(7) 0.0300(9) -0.0014(8) 0.0040(8) 0.0029(6)
    C8 0.0232(9) 0.0409(9) 0.0262(9) -0.0019(7) 0.0036(7) -0.0012(7)
    C9 0.0234(9) 0.0546(10) 0.0357(9) 0.0059(10) 0.0011(7) -0.0063(7)
    C10 0.0345(10) 0.0427(9) 0.0367(10) 0.0112(8) -0.0040(8) -0.0027(8)
    C11 0.0351(10) 0.0375(8) 0.0293(8) 0.0039(8) -0.0035(8) 0.0031(7)
    C12 0.0279(10) 0.0344(8) 0.0150(7) 0.0001(7) -0.0020(6) -0.0016(6)
    Cl1 0.0387(2) 0.0428(2) 0.0278(2) -0.00777(19) -0.00231(17) -0.00948(14)
    N1 0.0314(9) 0.0453(7) 0.0307(8) -0.0022(7) -0.0032(7) -0.0123(6)
    O1 0.0266(7) 0.0477(6) 0.0310(6) -0.0013(6) 0.0023(5) 0.0107(5)
_geom_special_details
;
All e.s.d.'s (except the e.s.d. in the dihedral angle between two l.s. planes)
are estimated using the full covariance matrix. The cell e.s.d.'s are taken
into account individually in the estimation of e.s.d.'s in distances, angles
and torsion angles; correlations between e.s.d.'s in cell parameters are only
used when they are defined by crystal symmetry. An approximate (isotropic)
treatment of cell e.s.d.'s is used for estimating e.s.d.'s involving l.s.
planes.
;
loop_
    _geom_bond_atom_site_label_1
    _geom_bond_atom_site_label_2
    _geom_bond_site_symmetry_2
    _geom_bond_distance
    _geom_bond_publ_flag
    C1 N1 . 1.468(2) ?
    C1 C2 . 1.537(2) ?
    C1 C8 . 1.543(2) ?
    C1 C12 . 1.545(2) ?
    C2 C3 . 1.388(2) ?
    C2 C7 . 1.394(2) ?
    C3 C4 . 1.389(3) ?
    C3 Cl1 . 1.7548(16) ?
    C4 C5 . 1.380(3) ?
    C4 H4 . 0.9500 ?
    C5 C6 . 1.375(3) ?
    C5 H5 . 0.9500 ?
    C6 C7 . 1.384(3) ?
    C6 H6 . 0.9500 ?
    C7 H7 . 0.9500 ?
    C8 C9 . 1.525(2) ?
    C8 H8A . 0.9900 ?
    C8 H8B . 0.9900 ?
    C9 C10 . 1.517(3) ?
    C9 H9A . 0.9900 ?
    C9 H9B . 0.9900 ?
    C10 C11 . 1.530(3) ?
    C10 H10A . 0.9900 ?
    C10 H10B . 0.9900 ?
    C11 C12 . 1.511(2) ?
    C11 H11A . 0.9900 ?
    C11 H11B . 0.9900 ?
    C12 O1 . 1.212(2) ?
    N1 H1A . 0.9100 ?
    N1 H1B . 0.9100 ?
loop_
    _geom_angle_atom_site_label_1
    _geom_angle_atom_site_label_2
    _geom_angle_atom_site_label_3
    _geom_angle_site_symmetry_1
    _geom_angle_site_symmetry_3
    _geom_angle
    _geom_angle_publ_flag
    N1 C1 C2 . . 113.13(13) ?
    N1 C1 C8 . . 106.87(14) ?
    C2 C1 C8 . . 111.20(13) ?
    N1 C1 C12 . . 102.84(13) ?
    C2 C1 C12 . . 110.31(13) ?
    C8 C1 C12 . . 112.21(13) ?
    C3 C2 C7 . . 115.98(16) ?
    C3 C2 C1 . . 124.08(15) y
    C7 C2 C1 . . 119.93(15) y
    C2 C3 C4 . . 122.46(16) ?
    C2 C3 Cl1 . . 121.54(13) y
    C4 C3 Cl1 . . 116.01(14) y
    C5 C4 C3 . . 119.62(18) ?
    C5 C4 H4 . . 120.2 ?
    C3 C4 H4 . . 120.2 ?
    C6 C5 C4 . . 119.67(18) ?
    C6 C5 H5 . . 120.2 ?
    C4 C5 H5 . . 120.2 ?
    C5 C6 C7 . . 119.77(18) ?
    C5 C6 H6 . . 120.1 ?
    C7 C6 H6 . . 120.1 ?
    C6 C7 C2 . . 122.49(18) ?
    C6 C7 H7 . . 118.8 ?
    C2 C7 H7 . . 118.8 ?
    C9 C8 C1 . . 113.91(15) ?
    C9 C8 H8A . . 108.8 ?
    C1 C8 H8A . . 108.8 ?
    C9 C8 H8B . . 108.8 ?
    C1 C8 H8B . . 108.8 ?
    H8A C8 H8B . . 107.7 ?
    C10 C9 C8 . . 110.82(15) ?
    C10 C9 H9A . . 109.5 ?
    C8 C9 H9A . . 109.5 ?
    C10 C9 H9B . . 109.5 ?
    C8 C9 H9B . . 109.5 ?
    H9A C9 H9B . . 108.1 ?
    C9 C10 C11 . . 110.58(15) ?
    C9 C10 H10A . . 109.5 ?
    C11 C10 H10A . . 109.5 ?
    C9 C10 H10B . . 109.5 ?
    C11 C10 H10B . . 109.5 ?
    H10A C10 H10B . . 108.1 ?
    C12 C11 C10 . . 111.48(14) ?
    C12 C11 H11A . . 109.3 ?
    C10 C11 H11A . . 109.3 ?
    C12 C11 H11B . . 109.3 ?
    C10 C11 H11B . . 109.3 ?
    H11A C11 H11B . . 108.0 ?
    O1 C12 C11 . . 122.06(16) ?
    O1 C12 C1 . . 121.14(16) ?
    C11 C12 C1 . . 116.62(15) ?
    C1 N1 H1A . . 109.3 ?
    C1 N1 H1B . . 109.2 ?
    H1A N1 H1B . . 109.5 ?
loop_
    _geom_torsion_atom_site_label_1
    _geom_torsion_atom_site_label_2
    _geom_torsion_atom_site_label_3
    _geom_torsion_atom_site_label_4
    _geom_torsion_site_symmetry_1
    _geom_torsion_site_symmetry_2
    _geom_torsion_site_symmetry_3
    _geom_torsion_site_symmetry_4
    _geom_torsion
    _geom_torsion_publ_flag
    N1 C1 C2 C3 . . . . 173.46(15) y
    C8 C1 C2 C3 . . . . -66.3(2) ?
    C12 C1 C2 C3 . . . . 58.89(19) ?
    N1 C1 C2 C7 . . . . -5.7(2) y
    C8 C1 C2 C7 . . . . 114.58(16) ?
    C12 C1 C2 C7 . . . . -120.26(15) ?
    C7 C2 C3 C4 . . . . -0.1(2) ?
    C1 C2 C3 C4 . . . . -179.30(15) ?
    C7 C2 C3 Cl1 . . . . 179.79(12) ?
    C1 C2 C3 Cl1 . . . . 0.6(2) ?
    C2 C3 C4 C5 . . . . 0.7(3) ?
    Cl1 C3 C4 C5 . . . . -179.21(14) ?
    C3 C4 C5 C6 . . . . -0.7(3) ?
    C4 C5 C6 C7 . . . . 0.2(3) ?
    C5 C6 C7 C2 . . . . 0.4(3) ?
    C3 C2 C7 C6 . . . . -0.4(2) ?
    C1 C2 C7 C6 . . . . 178.79(17) ?
    N1 C1 C8 C9 . . . . -68.43(18) ?
    C2 C1 C8 C9 . . . . 167.66(14) ?
    C12 C1 C8 C9 . . . . 43.57(19) ?
    C1 C8 C9 C10 . . . . -54.5(2) ?
    C8 C9 C10 C11 . . . . 60.3(2) ?
    C9 C10 C11 C12 . . . . -56.4(2) ?
    C10 C11 C12 O1 . . . . -137.39(18) ?
    C10 C11 C12 C1 . . . . 47.45(19) ?
    N1 C1 C12 O1 . . . . -101.44(18) ?
    C2 C1 C12 O1 . . . . 19.5(2) ?
    C8 C1 C12 O1 . . . . 144.07(16) ?
    N1 C1 C12 C11 . . . . 73.77(17) ?
    C2 C1 C12 C11 . . . . -165.31(14) ?
    C8 C1 C12 C11 . . . . -40.72(19) ?
loop_
    _geom_hbond_atom_site_label_D
    _geom_hbond_atom_site_label_H
    _geom_hbond_atom_site_label_A
    _geom_hbond_site_symmetry_A
    _geom_hbond_distance_DH
    _geom_hbond_distance_HA
    _geom_hbond_distance_DA
    _geom_hbond_angle_DHA
    N1 H1A O1 3_646 0.91 2.20 3.066(2) 160
