# Supplementary material for: (S)-2-Amino-2-(2-chloro­phen­yl)cyclo­hexa­none
Source: Acta Crystallogr Sect E Struct Rep Online. 2011 Mar 19;67(Pt 4):o936. doi: 10.1107/S1600536811009950 (PMC3100030; doi:10.1107/S1600536811009950)
Supplement: Supplementary file 2 [file e-67-0o936-Isup2.hkl]

# 
# h,k,l, Fc-squared, Fo-squared, sigma(Fo-squared) and status flag 
# 
data_I
_shelx_title ' NMK1336s in P2(1)2(1)2(1)' 
_shelx_refln_list_code          4 
_shelx_F_calc_maximum      111.80 
_exptl_crystal_F_000       472.00 
_reflns_d_resolution_high  0.8527 
 
loop_ 
 _symmetry_equiv_pos_as_xyz 
 'x, y, z' 
 '-x+1/2, -y, z+1/2' 
 '-x, y+1/2, -z+1/2' 
 'x+1/2, -y+1/2, -z' 
 
_cell_length_a     7.2437 
_cell_length_b     7.4244 
_cell_length_c    20.4794 
_cell_angle_alpha  90.000 
_cell_angle_beta   90.000 
_cell_angle_gamma  90.000 
 
_shelx_F_squared_multiplier     1.000 
 
loop_ 
 _refln_index_h 
 _refln_index_k 
 _refln_index_l 
 _refln_F_squared_calc 
 _refln_F_squared_meas 
 _refln_F_squared_sigma 
 _refln_observed_status 
   2   0   0     3028.89     3000.24    145.87 o 
   1   1   0     2045.73     1949.44     24.78 o 
   2   1   0       52.21       60.51      2.05 o 
   3   1   0      350.68      333.87      9.42 o 
   4   1   0     1916.50     1903.48     84.49 o 
   5   1   0      472.13      473.58     21.54 o 
   6   1   0      448.14      441.81     20.70 o 
   0   2   0     3483.15     3213.94     70.23 o 
   1   2   0     3507.97     3436.80     53.02 o 
   2   2   0     2141.00     2197.72     50.19 o 
   3   2   0      141.69      128.05      8.67 o 
   4   2   0     1407.96     1445.90     66.19 o 
   5   2   0       64.86       64.03      4.57 o 
   6   2   0      129.16      133.71      5.74 o 
   7   2   0       26.76       28.40      3.13 o 
   1   3   0      405.79      435.46      8.23 o 
   2   3   0      117.29      133.49      3.70 o 
   3   3   0      198.83      168.01     11.43 o 
   4   3   0        7.16        8.79      1.68 o 
   5   3   0      390.70      366.03     12.63 o 
   6   3   0      128.45      123.62      5.48 o 
   7   3   0      229.96      231.97      8.55 o 
   0   4   0     1045.95     1004.09     46.82 o 
   1   4   0     4387.47     4186.29     89.14 o 
   2   4   0       11.52       11.91      1.44 o 
   3   4   0      583.14      545.53     17.11 o 
   4   4   0       28.12       37.36      1.87 o 
   5   4   0      124.62      133.55      4.48 o 
   6   4   0        5.25        7.64      1.40 o 
   7   4   0       12.13       11.43      2.05 o 
   1   5   0       44.68       37.07      2.77 o 
   2   5   0        3.78        6.03      0.77 o 
   3   5   0      319.31      314.08      7.64 o 
   4   5   0      565.15      547.03     12.61 o 
   5   5   0      449.22      454.07     15.39 o 
   6   5   0      154.20      155.26      6.25 o 
   0   6   0     1343.80     1321.58     50.07 o 
   1   6   0      128.25      127.57      5.78 o 
   2   6   0      241.57      229.38      8.49 o 
   3   6   0      378.06      371.96     10.37 o 
   4   6   0      160.70      162.04      5.24 o 
   5   6   0      258.80      248.42      7.26 o 
   6   6   0       33.89       32.49      3.13 o 
   1   7   0       19.03       16.37      1.81 o 
   3   7   0        6.43        8.77      1.36 o 
   4   7   0        0.48        0.12      1.20 o 
   1   8   0        1.45        0.72      0.60 o 
   2   8   0      210.73      220.72      9.39 o 
   3   8   0        2.21        3.37      0.96 o 
   1   0   1     3162.50     2776.23     59.42 o 
   2   0   1     3453.63     3337.12     70.22 o 
   3   0   1      701.89      718.86     32.62 o 
   5   0   1       63.59       75.34      4.93 o 
   6   0   1      208.01      227.22     11.79 o 
  -6   1   1      216.09      213.86     11.07 o 
  -5   1   1      493.87      501.50     23.35 o 
  -3   1   1      695.46      699.86     24.53 o 
  -2   1   1     4511.77     4325.18     99.18 o 
  -1   1   1     2151.74     2125.68     29.96 o 
   0   1   1      648.35      679.39      9.31 o 
   1   1   1     2022.32     2013.24     28.72 o 
   2   1   1     4610.33     4482.22     87.82 o 
   3   1   1      719.37      698.50     40.56 o 
   4   1   1      246.64      230.71     13.60 o 
   5   1   1      519.79      537.13     23.59 o 
   6   1   1      204.75      204.48     10.95 o 
   7   1   1      425.32      439.52     20.70 o 
  -7   2   1      178.19      172.70      9.27 o 
  -6   2   1      443.50      471.45     16.03 o 
  -5   2   1      452.28      454.33     21.30 o 
  -4   2   1       13.71       16.97      3.61 o 
  -3   2   1      645.39      626.67     30.09 o 
  -2   2   1     2057.88     2086.81     48.02 o 
  -1   2   1      798.85      879.61     14.24 o 
   0   2   1      107.01      103.36      2.26 o 
   1   2   1      812.60      889.76     15.34 o 
   2   2   1     2137.87     2108.66     42.51 o 
   3   2   1      632.21      619.92     22.58 o 
   5   2   1      473.33      475.27     21.42 o 
   6   2   1      469.37      488.51     22.39 o 
   7   2   1      148.33      155.13      9.15 o 
  -7   3   1       61.39       61.23      3.40 o 
  -6   3   1      316.49      323.35     11.31 o 
  -5   3   1      119.53      114.85      4.71 o 
  -4   3   1       53.13       50.55      3.85 o 
  -3   3   1      498.90      469.13     26.60 o 
  -2   3   1      347.80      388.70      9.18 o 
  -1   3   1     1405.07     1375.07     23.23 o 
   0   3   1     1048.81     1108.01     18.09 o 
   1   3   1     1328.51     1313.49     25.19 o 
   2   3   1      393.08      414.69      8.39 o 
   3   3   1      623.57      564.57     27.20 o 
   4   3   1       64.55       60.90      4.09 o 
   5   3   1       79.30       85.35      4.42 o 
   6   3   1      292.63      302.46     11.18 o 
   7   3   1       60.90       63.79      4.69 o 
  -7   4   1       77.72       82.56      5.78 o 
  -6   4   1      127.35      123.51      5.44 o 
  -5   4   1      408.24      403.79     10.84 o 
  -4   4   1      399.71      386.21     10.17 o 
  -3   4   1      123.05      116.99      4.51 o 
  -2   4   1      947.04     1005.78     42.60 o 
  -1   4   1      243.38      247.48      6.80 o 
   0   4   1     1312.16     1395.12     36.43 o 
   1   4   1      242.26      245.98      6.72 o 
   2   4   1      942.82      967.14     42.48 o 
   3   4   1      114.67      113.50      4.46 o 
   4   4   1      369.33      349.98     10.03 o 
   5   4   1      374.95      375.75     10.73 o 
   6   4   1      121.98      119.55      5.36 o 
   7   4   1       95.54       96.16      5.78 o 
  -6   5   1        5.01        4.32      1.10 o 
  -5   5   1      116.81      114.03      3.94 o 
  -4   5   1      478.24      461.93     11.08 o 
  -3   5   1      115.32      115.36      3.39 o 
  -2   5   1      614.11      576.31     15.01 o 
  -1   5   1      294.29      266.58     13.24 o 
   1   5   1      313.45      293.18     13.36 o 
   2   5   1      609.70      585.21     18.38 o 
   3   5   1      108.41      111.53      3.29 o 
   4   5   1      512.08      484.03     11.08 o 
   5   5   1       96.37       97.14      4.80 o 
   6   5   1        2.56        2.18      0.92 o 
  -5   6   1       54.52       50.20      2.36 o 
  -4   6   1      142.61      142.12      4.68 o 
  -3   6   1      144.24      138.61      4.06 o 
  -2   6   1      124.37      121.31      6.62 o 
  -1   6   1       39.14       36.95      2.41 o 
   0   6   1      147.00      150.87      8.06 o 
   1   6   1       42.11       38.67      1.88 o 
   2   6   1      115.35      112.46      4.95 o 
   3   6   1      153.44      144.94      5.76 o 
   4   6   1      138.94      133.14      4.55 o 
   5   6   1       59.89       53.68      2.31 o 
   6   6   1      101.93      103.62      6.38 o 
  -4   7   1       23.25       25.76      3.25 o 
  -3   7   1       21.58       20.34      2.29 o 
  -1   7   1       61.07       58.37      3.73 o 
   0   7   1      578.55      568.72     15.79 o 
   1   7   1       67.63       68.48      3.97 o 
   3   7   1       22.05       21.65      1.85 o 
   4   7   1       26.15       29.49      3.25 o 
  -3   8   1       24.53       21.66      1.81 o 
  -2   8   1       15.36       13.60      1.44 o 
  -1   8   1       21.22       22.14      1.68 o 
   1   8   1       16.66       18.53      1.68 o 
   2   8   1       12.77       12.28      1.44 o 
   3   8   1       20.33       21.06      1.93 o 
   0   0   2       52.11       54.45      1.50 o 
   1   0   2     1452.20     1342.07     22.32 o 
   2   0   2     1592.77     1524.48     28.35 o 
   3   0   2       24.89       27.18      2.25 o 
   4   0   2      181.71      148.87      9.51 o 
   5   0   2      137.69      129.50      7.22 o 
   6   0   2      171.66      181.25      9.99 o 
  -5   1   2       36.09       37.91      3.37 o 
  -2   1   2      289.76      303.52      6.17 o 
  -1   1   2     1591.97     1605.91     24.06 o 
   0   1   2     6741.47     5954.89     88.20 o 
   1   1   2     1722.42     1690.11     21.21 o 
   2   1   2      328.19      339.52      7.41 o 
   3   1   2       60.08       64.25      3.47 o 
   5   1   2       46.19       50.43      3.73 o 
   6   1   2       41.80       39.11      3.61 o 
   7   1   2       79.30       81.48      5.78 o 
  -7   2   2      121.89      129.33      5.52 o 
  -6   2   2       87.46       86.35      4.24 o 
  -5   2   2       19.26       16.49      2.17 o 
  -3   2   2      988.57      998.07     44.17 o 
  -2   2   2        5.43        4.91      0.60 o 
  -1   2   2      407.63      461.61      8.57 o 
   0   2   2        8.82        5.85      0.52 o 
   1   2   2      541.34      577.49      9.40 o 
   3   2   2      917.69      932.38     27.92 o 
   4   2   2      377.04      339.87     15.77 o 
   5   2   2       22.26       21.66      2.41 o 
   6   2   2       88.12       85.33      5.90 o 
   7   2   2      117.06      125.65      7.70 o 
  -7   3   2       44.46       43.71      2.76 o 
  -6   3   2      194.78      189.65      7.73 o 
  -5   3   2      107.43      106.85      5.05 o 
  -4   3   2      325.92      327.48     15.04 o 
  -3   3   2       45.76       42.97      5.54 o 
  -2   3   2     1326.43     1372.36     31.48 o 
  -1   3   2      836.23      854.36     14.93 o 
   0   3   2        6.37        4.06      0.69 o 
   1   3   2      802.36      824.17     16.16 o 
   2   3   2     1348.37     1383.98     27.85 o 
   3   3   2       60.45       59.81      2.78 o 
   4   3   2      309.65      301.60     14.80 o 
   5   3   2      126.10      126.64      5.27 o 
   6   3   2      207.05      205.91      7.82 o 
   7   3   2       45.76       48.14      3.97 o 
  -7   4   2       19.45       20.82      2.65 o 
  -6   4   2      193.88      198.30      7.65 o 
  -5   4   2      199.92      206.25      6.62 o 
  -4   4   2       46.71       47.19      2.20 o 
  -3   4   2      364.22      356.00     12.17 o 
  -2   4   2      131.83      135.64      6.86 o 
  -1   4   2      335.87      328.11      8.30 o 
   0   4   2        6.40        9.52      1.52 o 
   1   4   2      290.52      295.75      8.08 o 
   2   4   2      126.30      128.66      6.74 o 
   3   4   2      412.99      393.51     12.12 o 
   4   4   2       46.42       46.03      2.12 o 
   5   4   2      232.42      232.72      6.66 o 
   6   4   2      186.48      188.01      7.48 o 
   7   4   2       17.49       18.17      2.53 o 
  -6   5   2       95.66       93.36      4.23 o 
  -5   5   2        5.80        7.37      1.01 o 
  -4   5   2       57.85       60.06      2.36 o 
  -3   5   2      246.38      234.93      5.86 o 
  -2   5   2      129.01      122.46      3.94 o 
  -1   5   2      179.18      175.84      6.64 o 
   1   5   2      202.17      202.79      9.39 o 
   2   5   2      123.62      119.59      4.68 o 
   3   5   2      231.04      216.14      5.68 o 
   4   5   2       80.28       75.36      2.39 o 
   5   5   2        9.53        9.88      1.49 o 
   6   5   2       83.43       80.96      4.00 o 
  -6   6   2       30.54       30.33      3.01 o 
  -5   6   2      166.73      165.65      5.22 o 
  -4   6   2      159.10      164.57      5.15 o 
  -3   6   2        9.81        9.97      1.02 o 
  -2   6   2       43.54       37.97      2.36 o 
  -1   6   2       29.46       29.52      1.73 o 
   0   6   2       38.46       37.93      1.96 o 
   1   6   2       42.67       39.97      1.66 o 
   2   6   2       43.09       40.23      2.46 o 
   3   6   2        7.13        7.15      1.27 o 
   4   6   2      134.78      133.76      5.93 o 
   5   6   2      158.37      157.21      5.03 o 
   6   6   2       24.38       26.48      2.89 o 
  -4   7   2       44.50       43.69      4.33 o 
  -3   7   2       61.52       58.61      4.09 o 
  -2   7   2       17.33       15.04      1.81 o 
  -1   7   2       88.02       85.47      3.03 o 
   0   7   2       46.98       45.66      2.08 o 
   1   7   2      103.59       94.72      4.93 o 
   2   7   2       14.23       13.00      2.65 o 
   3   7   2       51.81       52.31      2.89 o 
   4   7   2       57.63       59.21      4.45 o 
  -3   8   2        1.68        3.25      0.84 o 
  -2   8   2       42.05       40.56      2.65 o 
  -1   8   2        5.35        5.30      0.96 o 
   1   8   2        7.43        7.58      1.08 o 
   2   8   2       52.64       52.47      3.01 o 
   3   8   2        1.15        2.29      0.96 o 
   1   0   3     3283.40     3164.19     48.71 o 
   2   0   3       73.91       77.19      2.03 o 
   3   0   3      208.30      231.24      9.66 o 
   4   0   3        7.02        2.05      1.44 o 
   5   0   3      758.52      718.50     31.65 o 
   6   0   3      245.96      245.88     12.64 o 
   7   0   3      135.03      129.98      7.82 o 
  -6   1   3      115.15      113.49      7.58 o 
  -5   1   3      147.33      145.86      5.66 o 
  -3   1   3      254.50      259.04     11.16 o 
  -2   1   3      950.93      970.80     17.36 o 
  -1   1   3      858.89      833.37     13.52 o 
   0   1   3      690.69      698.86     12.12 o 
   1   1   3      773.68      766.83     10.94 o 
   2   1   3      935.34      959.86     18.77 o 
   3   1   3      273.81      286.35      7.71 o 
   5   1   3      142.35      139.01      7.94 o 
   6   1   3      134.25      132.39      7.58 o 
   7   1   3      109.57      114.21      7.10 o 
  -7   2   3       79.51       82.20      5.78 o 
  -6   2   3       85.87       81.50      4.21 o 
  -5   2   3      204.81      205.14      7.44 o 
  -3   2   3        5.43       12.28      2.77 o 
  -2   2   3      172.20      191.07      4.64 o 
  -1   2   3     1405.82     1414.99     22.66 o 
   0   2   3     2118.63     2056.23     34.53 o 
   1   2   3     1240.80     1240.41     22.64 o 
   2   2   3      149.42      166.31      4.69 o 
   3   2   3       17.20       14.93      1.55 o 
   4   2   3      289.11      290.89     13.84 o 
   5   2   3      158.52      173.19     10.11 o 
   6   2   3      110.86      106.15      6.38 o 
   7   2   3       61.83       69.56      5.30 o 
  -7   3   3       28.05       27.57      2.17 o 
  -6   3   3       87.55       86.03      4.46 o 
  -5   3   3      915.01      914.15     28.44 o 
  -4   3   3       31.86       35.26      3.13 o 
  -3   3   3      317.73      323.62     11.71 o 
  -2   3   3      352.14      374.49     11.49 o 
  -1   3   3      843.05      902.40     18.35 o 
   0   3   3        3.93        2.68      0.52 o 
   1   3   3     1003.37     1019.62     18.43 o 
   2   3   3      395.25      415.17      9.74 o 
   3   3   3      316.99      321.58     14.32 o 
   4   3   3       37.62       37.67      3.25 o 
   5   3   3      884.35      879.33     28.32 o 
   6   3   3      104.65      100.76      4.59 o 
   7   3   3       24.84       24.55      2.89 o 
  -7   4   3       28.31       28.04      3.01 o 
  -6   4   3       18.89       18.69      1.90 o 
  -5   4   3       10.10       10.73      1.49 o 
  -4   4   3      767.80      774.99     19.88 o 
  -3   4   3      123.41      121.16      4.59 o 
  -2   4   3      412.52      409.19     18.17 o 
  -1   4   3       33.65       32.02      1.87 o 
   0   4   3      927.78      900.38     29.90 o 
   1   4   3       33.41       30.53      2.28 o 
   2   4   3      400.56      391.74     17.93 o 
   3   4   3      104.35      104.56      4.29 o 
   4   4   3      768.88      756.54     19.65 o 
   5   4   3        5.97        5.90      0.90 o 
   6   4   3       11.85       11.19      1.57 o 
  -6   5   3       18.38       19.57      1.44 o 
  -5   5   3       30.05       32.21      1.88 o 
  -4   5   3       58.68       62.21      2.40 o 
  -3   5   3      827.91      809.90     17.91 o 
  -2   5   3      153.71      150.84      4.79 o 
  -1   5   3      162.96      159.44      6.00 o 
   1   5   3      172.42      167.05      8.30 o 
   2   5   3      180.92      164.76      8.06 o 
   3   5   3      817.61      779.82     20.56 o 
   4   5   3       64.16       63.26      2.25 o 
   5   5   3       23.04       22.98      2.08 o 
   6   5   3       21.14       20.85      1.79 o 
  -5   6   3       40.23       40.93      2.06 o 
  -4   6   3      124.17      113.40      3.94 o 
  -3   6   3       40.72       39.81      2.09 o 
  -2   6   3       51.80       45.66      2.67 o 
   0   6   3      184.85      167.05      5.44 o 
   1   6   3       34.10       34.09      1.54 o 
   2   6   3       62.04       56.05      2.92 o 
   3   6   3       31.41       30.42      2.26 o 
   4   6   3       99.09       91.19      4.44 o 
   5   6   3       43.53       42.45      2.43 o 
  -2   7   3       20.18       20.34      2.05 o 
  -1   7   3       58.62       54.21      2.14 o 
   0   7   3       80.71       78.12      2.97 o 
   1   7   3       61.07       57.77      3.73 o 
   2   7   3       24.70       24.19      3.01 o 
   3   7   3       17.82       16.31      1.56 o 
   4   7   3       33.94       35.14      3.37 o 
  -3   8   3       50.44       48.98      2.89 o 
  -2   8   3        2.47        2.89      0.84 o 
  -1   8   3        9.19       11.19      1.32 o 
   1   8   3       15.87       16.85      1.56 o 
   2   8   3        3.36        3.25      0.96 o 
   0   0   4     2949.00     2824.90     56.43 o 
   1   0   4    12499.13    10718.80    176.45 o 
   2   0   4     1629.45     1797.63     41.48 o 
   3   0   4      174.67      216.99     14.92 o 
   4   0   4      631.39      590.68     29.25 o 
   5   0   4      312.07      316.04     15.16 o 
   6   0   4        4.90        2.89      1.32 o 
   7   0   4        4.48        5.90      1.81 o 
  -6   1   4        2.27        3.61      1.06 o 
  -5   1   4       60.97       56.81      4.21 o 
  -3   1   4     1816.24     1810.69     93.75 o 
  -2   1   4     1312.09     1396.54     31.48 o 
  -1   1   4     1329.65     1295.03     24.21 o 
   0   1   4      197.18      188.43      3.68 o 
   1   1   4     1600.30     1570.40     21.77 o 
   2   1   4     1361.10     1422.94     29.46 o 
   3   1   4     1843.80     1836.92     42.88 o 
   5   1   4       53.32       49.22      3.97 o 
   6   1   4        3.47        3.73      1.44 o 
   7   1   4       79.83       82.56      5.78 o 
  -7   2   4       30.46       31.41      3.49 o 
  -6   2   4        0.59        1.68      0.85 o 
  -5   2   4      245.71      230.04      8.24 o 
  -4   2   4        4.68        7.46      1.56 o 
  -3   2   4      898.31      966.49     29.24 o 
  -2   2   4      951.35     1000.20     24.59 o 
  -1   2   4      999.26     1027.21     19.53 o 
   0   2   4     1202.11     1173.61     20.12 o 
   1   2   4     1056.50     1054.30     21.76 o 
   2   2   4      848.81      924.71     20.39 o 
   3   2   4      842.55      878.49     30.23 o 
   5   2   4      211.73      200.14     11.19 o 
   6   2   4        0.67       -0.12      0.96 o 
   7   2   4       23.05       23.95      3.01 o 
  -7   3   4       52.29       53.89      3.18 o 
  -6   3   4       78.70       82.10      4.07 o 
  -5   3   4      202.32      204.77      7.86 o 
  -4   3   4      321.00      304.25     15.04 o 
  -1   3   4      506.32      551.23     11.03 o 
   0   3   4       19.70       21.04      1.14 o 
   1   3   4      474.65      535.73     10.95 o 
   2   3   4      142.51      150.49      4.39 o 
   3   3   4       20.54       27.92      1.93 o 
   4   3   4      340.24      326.51     15.16 o 
   5   3   4      197.10      201.25      7.74 o 
   6   3   4       63.21       63.91      5.18 o 
   7   3   4       60.94       62.22      4.57 o 
  -7   4   4       38.21       39.11      3.61 o 
  -6   4   4       84.93       84.35      4.11 o 
  -5   4   4      154.09      162.08      5.59 o 
  -4   4   4      147.15      151.05      4.85 o 
  -3   4   4      258.82      261.77      8.98 o 
  -2   4   4      323.99      325.39      9.01 o 
  -1   4   4      298.61      260.84      9.05 o 
   0   4   4       34.97       28.88      4.09 o 
   1   4   4      247.91      227.18      8.27 o 
   2   4   4      352.93      361.54     15.40 o 
   3   4   4      261.72      262.34      8.76 o 
   4   4   4      128.79      136.58      4.58 o 
   5   4   4      178.75      184.69      5.52 o 
   6   4   4       70.80       67.94      3.70 o 
  -6   5   4       17.75       19.10      1.42 o 
  -5   5   4       10.72        9.50      1.20 o 
  -4   5   4      105.63      103.27      3.29 o 
  -3   5   4      261.22      262.47      6.91 o 
  -2   5   4      170.86      163.93      5.19 o 
  -1   5   4      115.41      109.74      4.42 o 
   0   5   4      196.51      191.96     10.11 o 
   1   5   4      102.25       99.05      5.78 o 
   2   5   4      182.23      178.02      6.53 o 
   3   5   4      295.57      287.83      7.86 o 
   4   5   4       98.27       93.36      3.01 o 
   5   5   4        6.30        5.18      1.68 o 
   6   5   4       13.58       15.79      1.81 o 
  -5   6   4       20.89       21.52      1.51 o 
  -4   6   4       39.59       40.55      2.11 o 
  -3   6   4       97.00       97.93      4.25 o 
  -2   6   4      143.65      137.99      5.84 o 
  -1   6   4      172.86      169.78      4.67 o 
   0   6   4       10.15       10.89      1.10 o 
   1   6   4      158.84      163.46      4.77 o 
   2   6   4      131.69      132.77      5.55 o 
   3   6   4       78.10       83.90      4.13 o 
   4   6   4       28.13       31.01      2.26 o 
   5   6   4       15.40       18.17      1.62 o 
  -3   7   4       44.03       44.77      3.73 o 
  -2   7   4        4.41        3.01      1.08 o 
  -1   7   4       39.75       40.56      1.87 o 
   0   7   4       54.64       53.69      2.29 o 
   1   7   4       52.16       50.55      2.63 o 
   2   7   4        2.44        1.52      0.65 o 
   3   7   4       38.30       37.66      2.34 o 
   4   7   4       38.93       43.45      3.85 o 
  -2   8   4       11.57       13.60      1.44 o 
  -1   8   4       33.24       39.11      2.29 o 
   1   8   4       31.38       37.07      2.53 o 
   2   8   4        9.07       11.55      1.56 o 
   1   0   5     4147.83     4078.84     63.90 o 
   2   0   5      268.40      276.44      8.02 o 
   3   0   5     1497.03     1547.36     65.71 o 
   4   0   5      117.08      119.99      9.03 o 
   5   0   5      209.98      220.84     11.31 o 
   6   0   5     1086.15     1068.27     33.39 o 
   7   0   5       51.55       49.95      4.21 o 
  -7   1   5      203.45      212.54     11.07 o 
  -6   1   5      329.61      316.15     11.18 o 
  -3   1   5      755.44      798.29     35.38 o 
  -2   1   5     2889.88     3033.55     65.45 o 
  -1   1   5     1215.76     1206.28     21.54 o 
   0   1   5     4434.61     4297.46     90.50 o 
   1   1   5     1156.78     1138.08     18.97 o 
   2   1   5     2823.56     2964.40     54.55 o 
   3   1   5      809.98      828.35     26.33 o 
   5   1   5       15.65       15.16      2.17 o 
   6   1   5      307.28      299.55     15.40 o 
   7   1   5      159.21      172.94     10.23 o 
  -7   2   5       15.29       13.72      2.65 o 
  -5   2   5      555.41      553.60     14.98 o 
  -4   2   5      177.88      175.47      6.30 o 
  -2   2   5     1206.75     1213.89     29.20 o 
  -1   2   5      428.61      436.22      9.17 o 
   0   2   5      132.76      117.52      2.83 o 
   1   2   5      465.19      475.93     10.39 o 
   2   2   5     1074.44     1097.44     21.63 o 
   3   2   5      169.35      170.36      7.50 o 
   4   2   5      145.37      153.09      8.79 o 
   5   2   5      588.51      596.58     25.76 o 
   6   2   5       40.11       41.16      3.85 o 
  -7   3   5       81.30       88.82      6.26 o 
  -6   3   5        8.73        9.84      1.62 o 
  -5   3   5       99.99       99.26      4.70 o 
  -4   3   5      391.04      373.09     18.17 o 
  -3   3   5      345.29      321.82     15.53 o 
  -2   3   5      644.69      660.50     17.62 o 
  -1   3   5     1438.26     1435.31     32.02 o 
   0   3   5      142.60      165.93      4.86 o 
   1   3   5     1424.48     1474.27     33.43 o 
   2   3   5      596.29      612.69     14.83 o 
   3   3   5      352.56      343.36     14.92 o 
   4   3   5      420.67      413.29     18.41 o 
   5   3   5       99.57       97.12      6.38 o 
   7   3   5       84.24       89.06      5.78 o 
  -7   4   5       44.96       46.58      3.97 o 
  -6   4   5      115.45      127.24      5.98 o 
  -5   4   5      310.42      300.50      8.92 o 
  -4   4   5      114.47      106.86      4.06 o 
  -3   4   5       18.32       19.89      1.27 o 
  -2   4   5      254.37      230.56      6.58 o 
  -1   4   5       73.68       68.78      3.14 o 
   3   4   5       14.70       17.45      1.81 o 
   4   4   5      127.85      119.64      3.88 o 
   5   4   5      319.81      305.16      8.60 o 
   6   4   5      153.20      156.27      6.00 o 
  -6   5   5       28.12       27.62      2.16 o 
  -5   5   5      176.20      173.92      5.83 o 
  -4   5   5       60.86       60.88      2.48 o 
  -3   5   5      235.28      219.89      5.84 o 
  -2   5   5       17.15       17.15      1.29 o 
  -1   5   5      425.02      431.90     14.38 o 
   0   5   5      293.59      293.18     14.44 o 
   1   5   5      431.04      448.21     14.42 o 
   2   5   5       13.24       13.45      1.50 o 
   3   5   5      229.18      220.97      8.10 o 
   4   5   5       79.38       74.08      3.38 o 
   5   5   5      189.79      184.93      7.06 o 
   6   5   5       28.49       28.76      3.13 o 
  -5   6   5       48.09       45.17      2.18 o 
  -4   6   5       73.14       65.40      2.96 o 
  -3   6   5      349.78      322.62     11.02 o 
  -2   6   5       29.96       32.59      2.16 o 
  -1   6   5      574.61      567.86     13.18 o 
   0   6   5       17.80       19.97      1.29 o 
   1   6   5      531.41      525.20     16.36 o 
   2   6   5       26.41       29.18      2.08 o 
   3   6   5      317.83      311.57     11.13 o 
   4   6   5       84.04       78.94      3.58 o 
   5   6   5       43.80       46.41      2.51 o 
  -3   7   5       97.28       92.67      6.02 o 
  -2   7   5       56.74       52.95      3.37 o 
  -1   7   5        2.93        4.81      0.60 o 
   0   7   5       89.21      100.28      3.52 o 
   1   7   5        1.99        4.00      0.98 o 
   2   7   5       46.98       46.58      2.31 o 
   3   7   5      104.81      100.37      6.50 o 
   4   7   5      104.53      106.39      6.50 o 
  -2   8   5        1.38        1.32      0.72 o 
  -1   8   5      158.83      153.69      6.50 o 
   1   8   5      155.36      154.89      6.98 o 
   2   8   5        1.36        1.68      0.84 o 
   0   0   6      293.79      284.52      7.37 o 
   1   0   6      113.25      133.39      3.56 o 
   2   0   6      198.51      197.32      6.23 o 
   3   0   6     1723.60     1731.98     73.90 o 
   4   0   6       48.20       52.11      3.85 o 
   5   0   6      954.47      933.93     40.68 o 
   6   0   6       17.09       20.76      2.00 o 
   7   0   6      681.10      685.76     30.81 o 
  -7   1   6      339.98      346.42     12.03 o 
  -6   1   6       73.62       65.42      3.57 o 
  -5   1   6      340.76      335.31     11.57 o 
  -4   1   6      163.00      154.41      7.94 o 
  -3   1   6     2952.70     3089.54    127.93 o 
  -2   1   6      246.28      250.53      6.36 o 
  -1   1   6    11923.16    11477.09    204.18 o 
   0   1   6     1569.38     1489.01     25.26 o 
   1   1   6    11982.01    11444.11    204.88 o 
   2   1   6      217.76      224.73      5.47 o 
   3   1   6     3021.40     2998.43     92.05 o 
   4   1   6      135.19      135.15      7.70 o 
   5   1   6      321.21      326.16     11.44 o 
   6   1   6       64.84       62.82      4.93 o 
   7   1   6      328.11      344.93     16.85 o 
  -7   2   6      114.08      117.58      7.70 o 
  -6   2   6       84.82       89.87      4.55 o 
  -5   2   6      220.45      215.31      6.68 o 
  -4   2   6      680.04      635.91     19.96 o 
  -3   2   6       50.65       49.83      4.09 o 
  -2   2   6     1239.34     1334.61     35.09 o 
  -1   2   6      667.16      669.93     14.51 o 
   0   2   6      483.60      471.44      9.68 o 
   1   2   6      644.72      662.76     14.78 o 
   2   2   6     1297.73     1405.93     26.24 o 
   3   2   6       44.65       46.62      3.09 o 
   4   2   6      657.65      642.07     28.28 o 
   5   2   6      240.08      234.44     11.67 o 
   6   2   6       88.84       98.25      6.20 o 
   7   2   6      116.68      117.82      7.22 o 
  -7   3   6       90.67       94.72      6.50 o 
  -6   3   6      250.93      278.16     10.15 o 
  -5   3   6      294.22      304.16     11.12 o 
  -4   3   6       45.86       46.46      3.85 o 
  -3   3   6      607.27      644.24     28.88 o 
  -2   3   6     1042.09      985.26     26.61 o 
  -1   3   6      295.68      302.04      8.16 o 
   0   3   6     3664.08     3431.45     78.38 o 
   1   3   6      338.89      335.13     10.26 o 
   2   3   6     1065.00     1012.39     22.81 o 
   3   3   6      612.01      658.82     20.46 o 
   4   3   6       52.53       57.73      3.18 o 
   5   3   6      320.03      321.34     15.40 o 
   6   3   6      249.40      255.14     13.60 o 
   7   3   6       95.87       96.28      6.02 o 
  -7   4   6       45.90       46.21      3.97 o 
  -6   4   6      301.57      320.24     11.38 o 
  -5   4   6       52.43       56.32      2.69 o 
  -4   4   6      463.37      456.16     12.90 o 
  -3   4   6       38.90       38.72      1.89 o 
  -2   4   6      418.84      422.92     11.16 o 
  -1   4   6       97.36       90.05      3.85 o 
   1   4   6      100.11       97.00      5.18 o 
   2   4   6      407.72      407.43     13.65 o 
   3   4   6       37.23       38.74      2.31 o 
   4   4   6      487.99      484.40     12.66 o 
   5   4   6       49.00       50.29      3.06 o 
   6   4   6      311.45      307.02     15.40 o 
  -6   5   6      122.11      122.52      7.58 o 
  -5   5   6        8.26        7.27      1.09 o 
  -4   5   6      117.95      114.01      3.70 o 
  -3   5   6      293.06      272.19      8.18 o 
  -2   5   6     2179.72     2149.28     50.97 o 
  -1   5   6      565.92      546.58     17.87 o 
   0   5   6      122.85      128.29      7.70 o 
   1   5   6      591.34      561.62     14.82 o 
   2   5   6     2189.20     2208.88     66.89 o 
   3   5   6      291.34      299.88     10.22 o 
   4   5   6      114.22      114.83      4.93 o 
   5   5   6        5.24        5.90      1.93 o 
   6   5   6      110.91      113.37      6.98 o 
  -5   6   6       79.88       71.01      5.54 o 
  -4   6   6        8.67       10.38      1.44 o 
  -3   6   6        9.36        8.88      1.35 o 
  -2   6   6       41.77       45.49      3.97 o 
  -1   6   6      106.26      104.38      3.37 o 
   0   6   6      211.54      222.80      5.37 o 
   1   6   6      114.37      111.34      4.01 o 
   2   6   6       42.59       41.94      1.91 o 
   3   6   6       11.57       12.43      1.44 o 
   4   6   6       10.97       13.09      1.42 o 
   5   6   6       78.25       81.48      5.30 o 
  -3   7   6      191.53      187.75     10.23 o 
  -2   7   6      102.06       94.04      3.90 o 
  -1   7   6      249.00      261.25      7.43 o 
   0   7   6        0.06        0.53      0.46 o 
   1   7   6      236.88      250.69     11.55 o 
   2   7   6      101.93       94.04      3.63 o 
   3   7   6      206.72      205.44     10.71 o 
   4   7   6       45.90       44.77      3.61 o 
  -2   8   6       26.17       30.33      2.05 o 
   1   8   6       29.44       29.21      1.44 o 
   2   8   6       29.07       31.05      2.29 o 
   1   0   7     3568.68     3661.49     71.36 o 
   2   0   7      744.63      843.55     22.91 o 
   3   0   7      329.80      266.94     13.48 o 
   4   0   7        3.14        2.29      0.96 o 
   5   0   7      677.50      644.72     20.76 o 
   6   0   7     1271.96     1212.36     37.77 o 
   7   0   7      153.33      158.30      6.46 o 
  -7   1   7      199.29      203.97      8.03 o 
  -6   1   7      260.51      267.04      9.95 o 
  -5   1   7      120.77      114.20      4.96 o 
  -4   1   7      198.00      195.09     10.23 o 
  -3   1   7      949.16     1002.53     45.61 o 
  -2   1   7      603.48      592.61     22.44 o 
  -1   1   7      411.82      398.57      9.25 o 
   0   1   7      189.34      202.10      4.37 o 
   1   1   7      441.45      434.66      9.07 o 
   2   1   7      592.31      605.09     12.73 o 
   3   1   7     1015.79     1053.68     33.53 o 
   4   1   7      196.93      206.88     10.35 o 
   5   1   7      104.22      105.48      4.81 o 
   6   1   7      263.85      278.30     10.00 o 
   7   1   7      228.59      231.80     11.43 o 
  -7   2   7       33.64       38.27      3.85 o 
  -6   2   7       24.93       25.15      3.37 o 
  -5   2   7      255.20      259.38      9.56 o 
  -4   2   7      438.80      415.20     13.66 o 
  -2   2   7     1716.66     1722.32     43.24 o 
  -1   2   7     1405.38     1350.54     33.54 o 
   0   2   7      715.01      705.94     14.05 o 
   1   2   7     1298.00     1270.55     27.49 o 
   2   2   7     1663.06     1695.25     43.90 o 
   3   2   7     1330.02     1402.33     65.95 o 
   4   2   7      436.05      430.50     19.50 o 
   5   2   7      234.50      253.82     13.12 o 
   6   2   7       24.75       26.87      2.33 o 
   7   2   7       34.36       37.55      3.61 o 
  -7   3   7      143.43      142.62      8.54 o 
  -6   3   7      347.08      378.75     19.38 o 
  -5   3   7      395.86      393.99     13.97 o 
  -4   3   7      186.82      182.25      6.92 o 
  -3   3   7      208.85      213.62     10.83 o 
  -2   3   7      409.59      396.18     15.19 o 
  -1   3   7      384.94      362.08      9.46 o 
   0   3   7      645.78      727.10     20.78 o 
   1   3   7      396.42      383.86     13.93 o 
   2   3   7      415.34      427.37     23.23 o 
   3   3   7      210.13      208.54      7.37 o 
   4   3   7      158.96      160.94      5.15 o 
   5   3   7      399.71      409.82     23.35 o 
   6   3   7      351.55      373.09     18.05 o 
  -7   4   7       34.94       36.23      3.37 o 
  -6   4   7      106.04      100.20      3.70 o 
  -5   4   7      259.73      248.42      7.60 o 
  -4   4   7      102.78      108.55      4.10 o 
  -3   4   7       34.19       37.17      1.84 o 
  -2   4   7      549.18      553.02     14.80 o 
  -1   4   7      139.36      139.73      5.56 o 
   0   4   7     1580.65     1530.63     65.23 o 
   1   4   7      151.37      154.56      5.64 o 
   2   4   7      577.21      586.61     18.29 o 
   3   4   7       30.46       33.54      2.59 o 
   4   4   7      107.57      108.80      7.10 o 
   5   4   7      256.85      242.98      9.10 o 
   6   4   7      102.58       92.19      6.14 o 
  -6   5   7       34.73       37.79      3.73 o 
  -5   5   7      200.08      201.65      6.39 o 
  -4   5   7      122.66      117.34      3.79 o 
  -3   5   7      201.19      184.72      5.77 o 
  -2   5   7      113.36      123.15      3.83 o 
  -1   5   7      561.32      555.03     16.19 o 
   0   5   7        2.87        5.30      1.23 o 
   1   5   7      533.04      523.32     12.42 o 
   2   5   7      123.81      133.12      3.70 o 
   3   5   7      181.36      178.12      6.99 o 
   4   5   7      117.41      122.92      5.14 o 
   5   5   7      192.72      197.30      7.42 o 
  -5   6   7       94.22       77.63      5.78 o 
  -4   6   7       60.49       56.88      3.10 o 
  -3   6   7       85.49       92.66      4.29 o 
  -2   6   7       11.57       14.68      2.41 o 
  -1   6   7      611.56      621.16     14.83 o 
   0   6   7      114.37      121.45      3.36 o 
   1   6   7      621.51      627.51     20.64 o 
   2   6   7       12.01       16.53      1.49 o 
   3   6   7       84.08       93.50      4.27 o 
   4   6   7       68.38       63.81      3.12 o 
   5   6   7       98.60       92.79      5.66 o 
  -3   7   7       45.49       43.25      2.34 o 
  -2   7   7       25.23       24.66      1.73 o 
  -1   7   7       57.39       58.15      2.75 o 
   0   7   7        5.24        5.30      0.64 o 
   1   7   7       52.57       56.69      3.97 o 
   2   7   7       25.61       25.96      1.55 o 
   3   7   7       46.40       45.73      3.85 o 
   4   7   7        7.21        7.82      1.68 o 
  -2   8   7        5.40        6.86      0.96 o 
   0   8   7        0.07        0.12      0.72 o 
   1   8   7      271.21      273.27      7.74 o 
   2   8   7        4.72        6.14      1.08 o 
   0   0   8     1795.64     1771.04     44.66 o 
   1   0   8      780.88      845.54     23.18 o 
   2   0   8       26.92       31.74      2.03 o 
   3   0   8      318.07      304.97     15.65 o 
   4   0   8      310.28      306.05     14.68 o 
   5   0   8       97.96      102.02      4.64 o 
   6   0   8       14.85       14.89      1.78 o 
   7   0   8       61.05       58.28      3.27 o 
  -7   1   8      138.35      144.77      5.78 o 
  -6   1   8      105.34      107.32      4.96 o 
  -5   1   8      157.78      157.84      6.07 o 
  -4   1   8      319.59      293.78     14.92 o 
  -3   1   8      893.99      902.27     37.55 o 
  -2   1   8      148.02      154.26      6.31 o 
  -1   1   8      190.79      156.70     10.35 o 
   0   1   8       37.08       33.68      1.47 o 
   1   1   8      130.91      122.83      3.67 o 
   2   1   8      123.04      138.86      4.61 o 
   3   1   8      750.56      778.57     27.44 o 
   4   1   8      327.30      335.66     15.16 o 
   5   1   8      115.72      126.50      5.74 o 
   6   1   8       97.52      105.51      4.94 o 
   7   1   8      128.97      126.08     12.28 o 
  -7   2   8       28.87       31.17      3.49 o 
  -6   2   8      114.41      118.55      8.18 o 
  -5   2   8      222.58      224.85      8.79 o 
  -4   2   8        1.60        2.17      1.08 o 
  -3   2   8      337.62      323.50     16.97 o 
  -2   2   8      327.09      360.20     13.01 o 
  -1   2   8     1502.63     1523.62     39.14 o 
   0   2   8      810.64      793.84     19.19 o 
   1   2   8     1490.73     1522.79     32.23 o 
   2   2   8      292.31      336.16     10.83 o 
   3   2   8      391.71      421.95     18.05 o 
   4   2   8        0.95        2.17      0.85 o 
   5   2   8      225.09      236.63      7.22 o 
   6   2   8      131.54      136.12      7.94 o 
   7   2   8       28.92       28.64      3.13 o 
  -7   3   8      117.69      121.31      7.46 o 
  -6   3   8      224.60      230.71     13.24 o 
  -5   3   8      247.67      235.43      9.11 o 
  -4   3   8      182.35      186.13      7.81 o 
  -2   3   8      383.09      375.98     21.42 o 
  -1   3   8       80.92       84.47      3.57 o 
   0   3   8      417.76      417.50     15.61 o 
   1   3   8       99.40       97.65      5.41 o 
   2   3   8      441.47      415.57     18.90 o 
   3   3   8       25.21       22.75      2.77 o 
   4   3   8      213.44      216.43      6.43 o 
   5   3   8      252.40      244.07     12.52 o 
   6   3   8      242.98      239.26     12.28 o 
  -6   4   8        6.43        6.38      0.99 o 
  -5   4   8      131.72      145.76      6.43 o 
  -4   4   8       14.52       15.87      1.46 o 
  -3   4   8      289.93      284.69      7.66 o 
  -2   4   8      102.85      109.33      3.65 o 
  -1   4   8      878.38      875.69     28.08 o 
   0   4   8        2.90        5.54      1.56 o 
   1   4   8      908.42      932.94     28.21 o 
   2   4   8       88.55       97.19      4.39 o 
   3   4   8      247.13      249.17      5.63 o 
   4   4   8        8.45       11.92      3.07 o 
   5   4   8      141.92      152.73      8.54 o 
  -6   5   8       31.87       33.94      3.49 o 
  -5   5   8       54.32       49.41      2.42 o 
  -4   5   8      470.70      477.77     15.74 o 
  -3   5   8       77.06       80.38      3.78 o 
  -1   5   8        1.32        1.07      0.59 o 
   0   5   8      368.22      375.46     10.02 o 
   1   5   8        0.86        1.32      0.50 o 
   2   5   8        4.29        4.93      0.65 o 
   3   5   8       65.55       69.32      3.58 o 
   4   5   8      452.60      466.30     15.77 o 
   5   5   8       53.24       49.85      2.69 o 
  -4   6   8        2.14        2.15      0.89 o 
  -3   6   8       18.88       23.57      2.11 o 
  -2   6   8       71.43       73.18      3.35 o 
  -1   6   8       36.62       35.99      1.67 o 
   0   6   8      342.03      359.22      8.11 o 
   1   6   8       25.00       26.07      1.87 o 
   2   6   8       62.75       63.16      3.09 o 
   3   6   8       30.74       34.06      3.49 o 
   4   6   8        2.45        2.53      0.84 o 
   5   6   8        7.10        6.50      1.68 o 
  -3   7   8       20.92       21.18      2.05 o 
  -2   7   8       21.02       19.36      1.58 o 
  -1   7   8       60.03       58.91      2.37 o 
   0   7   8       19.30       19.99      1.65 o 
   1   7   8       59.09       60.94      2.76 o 
   2   7   8       25.10       23.95      1.56 o 
   3   7   8       26.58       27.32      2.89 o 
   4   7   8       27.53       27.20      2.77 o 
   0   8   8      147.33      130.82      6.02 o 
   1   8   8       33.33       33.46      2.17 o 
   1   0   9       61.79       49.31      2.84 o 
   2   0   9       29.09       39.16      2.74 o 
   4   0   9      738.11      739.08     32.62 o 
   5   0   9      691.96      660.46     21.40 o 
   6   0   9      363.49      379.39     13.22 o 
   7   0   9       13.97       15.44      1.74 o 
  -7   1   9        4.12        4.81      1.68 o 
  -6   1   9      110.27      105.09      4.72 o 
  -5   1   9       42.73       33.45      2.46 o 
  -2   1   9     1479.20     1440.90     45.78 o 
  -1   1   9     1109.51     1076.55     26.10 o 
   0   1   9      665.68      669.34     16.58 o 
   1   1   9     1130.11     1165.18     26.26 o 
   2   1   9     1407.43     1484.99     37.69 o 
   4   1   9       10.60        9.39      1.81 o 
   5   1   9       47.10       43.69      2.72 o 
   6   1   9       85.17       85.78      4.51 o 
   7   1   9        6.58        7.17      1.35 o 
  -7   2   9        7.10        6.26      1.93 o 
  -6   2   9       75.69       75.82      5.78 o 
  -5   2   9       38.63       40.80      4.45 o 
  -4   2   9      716.32      710.43     22.15 o 
  -2   2   9      400.07      408.54     15.77 o 
  -1   2   9      343.75      354.94     11.60 o 
   0   2   9       30.09       22.84      2.06 o 
   1   2   9      420.06      412.00     14.66 o 
   2   2   9      448.58      448.28     11.68 o 
   3   2   9      327.61      340.01     11.48 o 
   4   2   9      657.72      663.17     18.23 o 
   5   2   9       48.97       55.82      2.65 o 
   6   2   9       68.26       67.06      3.03 o 
   7   2   9       13.58       11.91      2.17 o 
  -7   3   9       71.44       71.85      5.18 o 
  -6   3   9       99.40      100.73      6.86 o 
  -5   3   9        5.41        5.90      2.17 o 
  -4   3   9       40.52       40.06      2.69 o 
  -3   3   9      244.17      262.13     13.84 o 
  -2   3   9      342.76      373.57     17.93 o 
  -1   3   9      260.29      249.25     11.01 o 
   0   3   9      101.06      102.54      8.54 o 
   2   3   9      350.31      389.03     12.76 o 
   3   3   9      287.00      304.01     14.56 o 
   4   3   9       32.56       32.16      1.98 o 
   5   3   9        7.04        7.78      1.18 o 
   6   3   9       84.24       80.77      4.16 o 
  -6   4   9      158.40      163.75      6.48 o 
  -5   4   9      206.86      193.19      6.15 o 
  -4   4   9      374.49      359.33      8.97 o 
  -3   4   9       61.55       62.66      2.65 o 
  -2   4   9      186.07      189.79      6.79 o 
  -1   4   9       20.34       21.78      2.77 o 
   0   4   9      117.39      130.82      7.94 o 
   1   4   9       26.40       25.63      2.89 o 
   2   4   9      168.75      170.12      4.84 o 
   3   4   9       65.49       66.89      1.97 o 
   4   4   9      384.24      380.05     13.10 o 
  -5   5   9       27.73       26.01      1.67 o 
  -4   5   9       56.41       54.36      2.93 o 
  -3   5   9      254.47      266.42      9.36 o 
  -2   5   9       71.31       73.22      2.58 o 
  -1   5   9      328.88      321.43      8.25 o 
   0   5   9      279.48      271.50      6.43 o 
   1   5   9      317.36      315.14      7.52 o 
   2   5   9       75.27       77.26      2.62 o 
   3   5   9      240.87      251.57      7.76 o 
   4   5   9       46.07       43.40      2.69 o 
   5   5   9       18.31       18.11      1.68 o 
  -4   6   9       60.12       60.40      3.13 o 
  -3   6   9       12.51       13.96      2.29 o 
  -2   6   9      101.62      105.12      4.48 o 
  -1   6   9       75.90       77.90      2.78 o 
   0   6   9      238.17      243.75      5.87 o 
   2   6   9      105.67      109.77      3.28 o 
   3   6   9       18.30       17.69      2.65 o 
   4   6   9       63.66       68.24      4.81 o 
   5   6   9       34.03       35.99      3.13 o 
  -3   7   9       74.19       67.16      3.85 o 
  -2   7   9       75.67       76.06      3.27 o 
  -1   7   9       62.89       69.55      2.64 o 
   0   7   9       69.66       70.31      2.73 o 
   1   7   9       71.45       74.38      3.05 o 
   2   7   9       76.71       73.17      4.69 o 
   0   8   9       22.12       18.53      1.68 o 
   1   0  10       31.24       37.36      2.54 o 
   2   0  10      623.02      615.50     20.75 o 
   3   0  10       37.36       24.67      2.53 o 
   4   0  10      874.31      867.85     38.03 o 
   5   0  10      195.56      208.05      8.04 o 
   6   0  10      109.23      115.01      5.23 o 
   7   0  10        2.70        5.00      1.38 o 
  -7   1  10        9.71        8.67      1.93 o 
  -5   1  10        8.96        7.82      1.39 o 
  -4   1  10      169.13      156.54      6.33 o 
  -3   1  10      570.51      538.21     23.23 o 
  -2   1  10      229.76      217.33      9.60 o 
  -1   1  10      246.16      223.95      9.46 o 
   0   1  10      156.64      162.92      6.23 o 
   1   1  10      185.72      187.81      6.32 o 
   2   1  10      250.39      252.03      8.07 o 
   3   1  10      499.37      496.69     23.11 o 
   4   1  10      155.84      160.85      6.34 o 
   6   1  10       21.48       17.40      1.87 o 
   7   1  10        5.33        4.94      0.99 o 
  -7   2  10       25.85       26.48      3.13 o 
  -6   2  10       92.15       94.36      6.38 o 
  -5   2  10       15.02       15.65      2.89 o 
  -4   2  10      454.31      440.00     23.95 o 
  -1   2  10       29.99       25.98      2.66 o 
   0   2  10      392.79      337.97     18.71 o 
   1   2  10       22.91       17.43      2.66 o 
   2   2  10      694.88      681.55     30.33 o 
   3   2  10      714.28      792.27     35.26 o 
   4   2  10      516.12      515.57     13.52 o 
   5   2  10        7.91        8.79      1.22 o 
   6   2  10       73.46       73.30      3.91 o 
  -7   3  10       51.31       56.93      4.33 o 
  -6   3  10       18.87       22.14      3.13 o 
  -4   3  10      407.13      397.14     14.22 o 
  -3   3  10       90.53       91.11      5.78 o 
  -2   3  10      274.46      294.42     10.00 o 
  -1   3  10      129.60      144.13      5.43 o 
   0   3  10      665.66      685.16     30.57 o 
   1   3  10      120.59      137.80      8.18 o 
   2   3  10      266.64      286.35     10.03 o 
   3   3  10       78.12       83.52      4.12 o 
   4   3  10      416.93      423.41     14.25 o 
   5   3  10       16.12       15.22      1.43 o 
   6   3  10       16.61       18.48      1.90 o 
  -6   4  10        4.98        5.42      1.81 o 
  -5   4  10       84.80       76.79      3.12 o 
  -4   4  10       45.26       41.17      1.87 o 
  -3   4  10      246.02      247.08      7.59 o 
  -2   4  10       10.49        8.92      0.93 o 
  -1   4  10      172.09      171.14     10.11 o 
   0   4  10      186.62      205.68     11.31 o 
   1   4  10      189.97      197.26     10.59 o 
   2   4  10       13.37       13.12      0.93 o 
   3   4  10      274.43      271.55      5.73 o 
   4   4  10       37.13       36.19      1.79 o 
   5   4  10       70.37       72.09      5.78 o 
  -5   5  10       12.22       13.81      1.42 o 
  -4   5  10       43.43       39.33      2.36 o 
  -3   5  10      199.90      196.45      7.69 o 
  -2   5  10      165.26      160.61      5.25 o 
  -1   5  10      238.84      252.37      6.54 o 
   0   5  10       31.14       27.99      1.44 o 
   1   5  10      205.11      219.85      7.29 o 
   2   5  10      144.84      142.28      4.18 o 
   3   5  10      219.17      213.93      6.69 o 
   4   5  10       31.33       28.64      3.49 o 
  -4   6  10       80.40       83.76      5.66 o 
  -3   6  10       30.90       38.15      3.85 o 
  -2   6  10       20.10       23.74      1.85 o 
  -1   6  10      133.38      132.65      3.64 o 
   0   6  10      266.43      266.18      6.30 o 
   1   6  10      142.68      138.60      3.88 o 
   2   6  10       18.95       21.16      1.29 o 
   3   6  10       45.64       52.23      4.21 o 
   4   6  10       86.69       93.03      5.90 o 
  -3   7  10       64.28       65.71      3.73 o 
  -2   7  10       18.12       19.11      1.44 o 
  -1   7  10      113.29      115.94      3.56 o 
   0   7  10       31.45       35.84      1.79 o 
   1   7  10      103.11      105.97      3.42 o 
   2   7  10       14.35       13.24      2.05 o 
   1   0  11      633.42      598.15     29.37 o 
   2   0  11      119.70      132.15      9.63 o 
   3   0  11      620.98      606.21     26.96 o 
   4   0  11        1.97        1.64      0.75 o 
   5   0  11       65.06       65.21      3.57 o 
   6   0  11       51.91       60.92      3.45 o 
   7   0  11       95.32       96.04      6.26 o 
  -7   1  11       66.41       61.98      4.57 o 
  -6   1  11       84.83       87.13      6.50 o 
  -5   1  11      291.35      285.61     10.24 o 
  -4   1  11      524.00      509.82     16.24 o 
  -3   1  11      149.01      143.10      7.58 o 
  -1   1  11      149.78      134.31      9.63 o 
   0   1  11       36.51       25.46      2.19 o 
   1   1  11      137.93      130.62      6.75 o 
   2   1  11      834.25      794.68     38.03 o 
   3   1  11      117.27      126.37      7.34 o 
   4   1  11      436.85      458.56     16.04 o 
   5   1  11      265.91      268.57     10.12 o 
   6   1  11       91.79       99.32      3.86 o 
   7   1  11       58.11       52.71      4.33 o 
  -7   2  11        5.04        6.62      1.81 o 
  -6   2  11       36.94       35.86      3.73 o 
  -5   2  11      100.45       98.33      7.10 o 
  -4   2  11      103.43      103.86      7.82 o 
   0   2  11       83.69       70.04      6.98 o 
   3   2  11       75.26       75.82      5.42 o 
   4   2  11      125.48      125.34      4.37 o 
   5   2  11      100.10       98.07      3.86 o 
   6   2  11       29.73       29.07      2.30 o 
  -6   3  11       95.69       96.88      6.98 o 
  -5   3  11      184.53      181.37     11.79 o 
  -4   3  11      163.27      161.39     10.83 o 
  -3   3  11      129.89      142.86      7.94 o 
  -2   3  11        2.10        2.38      0.75 o 
  -1   3  11      107.35      106.51      6.86 o 
   0   3  11       65.46       70.16      5.05 o 
   1   3  11      121.50      120.71      7.22 o 
   3   3  11      121.91      127.50      3.47 o 
   4   3  11      184.50      191.52      7.40 o 
   5   3  11      231.23      219.24      8.17 o 
   6   3  11      105.70      107.59      4.72 o 
  -6   4  11       40.98       37.91      3.73 o 
  -5   4  11       36.74       46.70      4.57 o 
  -4   4  11       19.27       18.32      1.42 o 
  -3   4  11       33.85       32.72      2.24 o 
  -2   4  11      355.07      364.14      9.53 o 
  -1   4  11      491.43      486.65     23.77 o 
   0   4  11       24.80       29.27      2.29 o 
   1   4  11      477.01      489.93     11.01 o 
   2   4  11      349.68      370.36      8.67 o 
   3   4  11       39.88       37.93      1.49 o 
   5   4  11       45.40       52.71      4.57 o 
  -4   5  11      114.74      111.59      4.62 o 
  -3   5  11       44.76       46.56      2.79 o 
  -2   5  11      214.26      210.65      6.72 o 
  -1   5  11       24.85       29.75      1.48 o 
   0   5  11       71.00       69.14      2.37 o 
   2   5  11      198.31      198.05      5.30 o 
   3   5  11       54.93       56.52      2.70 o 
   4   5  11      107.60      105.87      5.02 o 
  -3   6  11       68.01       71.01      5.05 o 
  -2   6  11       89.47       88.28      3.31 o 
  -1   6  11       73.74       79.02      2.51 o 
   0   6  11       80.15       82.99      2.58 o 
   1   6  11       83.35       86.21      2.80 o 
   2   6  11       95.34       92.69      3.17 o 
   3   6  11       58.60       60.42      4.93 o 
  -3   7  11       30.89       29.88      1.71 o 
  -2   7  11      148.44      146.59      6.50 o 
  -1   7  11        8.32        9.51      0.96 o 
   0   7  11       88.85       91.80      2.94 o 
   1   7  11        6.47        7.41      0.82 o 
   2   7  11      160.41      143.46      7.22 o 
   1   0  12        0.27        0.84      1.68 o 
   3   0  12       21.93       18.65      2.29 o 
   4   0  12     1509.01     1488.06     45.72 o 
   5   0  12       10.22       10.17      1.53 o 
   6   0  12      211.08      214.14      8.16 o 
   7   0  12       15.89       15.53      2.41 o 
  -7   1  12       46.36       45.01      3.85 o 
  -6   1  12      156.26      149.24      9.03 o 
  -5   1  12       39.52       39.48      4.21 o 
  -4   1  12      498.13      502.19     17.27 o 
   1   1  12      563.62      541.82     28.76 o 
   2   1  12       38.38       34.42      3.25 o 
   3   1  12      155.41      136.38      8.18 o 
   4   1  12      525.52      533.89     14.19 o 
   5   1  12       49.75       50.99      2.85 o 
   6   1  12      156.39      150.04      6.21 o 
   7   1  12       48.06       49.95      3.85 o 
  -6   2  12       88.12       86.53      6.38 o 
  -5   2  12      208.64      229.99     12.52 o 
  -4   2  12      949.28      956.31     45.25 o 
  -1   2  12      309.20      293.78     15.04 o 
   0   2  12     1559.48     1549.88     65.83 o 
   1   2  12      342.28      338.43     15.53 o 
   2   2  12      447.39      447.47     20.94 o 
   3   2  12      517.85      546.52     25.76 o 
   4   2  12     1000.37     1010.31     31.44 o 
   5   2  12      195.01      212.62      6.78 o 
   6   2  12       95.42       93.08      3.54 o 
  -6   3  12       30.95       38.87      3.85 o 
  -5   3  12      140.59      145.75      9.39 o 
  -4   3  12      138.35      123.72      8.30 o 
  -3   3  12       60.41       56.44      4.45 o 
  -2   3  12       18.23       19.47      1.56 o 
  -1   3  12      103.29      113.37      7.22 o 
   0   3  12      823.64      888.67     39.23 o 
   1   3  12      114.85      125.53      7.46 o 
   2   3  12       18.51       16.37      1.74 o 
   3   3  12       57.23       53.28      2.09 o 
   4   3  12      129.47      118.37      5.40 o 
   5   3  12      148.45      154.24      6.38 o 
   6   3  12       35.57       44.89      3.73 o 
  -6   4  12       29.99       31.65      3.25 o 
  -5   4  12      163.96      161.70      6.25 o 
  -4   4  12       52.27       54.91      2.88 o 
  -3   4  12      460.08      457.49     15.78 o 
  -2   4  12       65.46       69.48      3.20 o 
  -1   4  12      555.92      550.39     12.05 o 
   0   4  12      317.57      317.98     10.30 o 
   1   4  12      566.62      559.19     11.86 o 
   2   4  12       70.52       77.38      2.58 o 
   3   4  12      492.67      494.12     10.84 o 
   4   4  12       51.13       53.77      3.27 o 
   5   4  12      151.24      155.64      6.34 o 
  -4   5  12       45.81       50.49      2.66 o 
  -3   5  12        9.10       11.07      2.29 o 
  -2   5  12        2.06        5.02      1.10 o 
  -1   5  12      204.98      217.25      5.45 o 
   0   5  12       70.62       72.66      2.46 o 
   1   5  12      211.38      222.47      6.58 o 
   2   5  12        3.26        6.35      0.90 o 
   3   5  12       14.90       17.54      1.52 o 
   4   5  12       40.53       44.85      2.31 o 
  -3   6  12      101.54      104.72      3.57 o 
  -2   6  12      211.26      222.71      6.31 o 
  -1   6  12      276.35      284.25      6.39 o 
   0   6  12       95.68      100.38      2.81 o 
   1   6  12      268.14      267.03      7.30 o 
   2   6  12      202.52      214.37      6.09 o 
   3   6  12      102.08      105.43      6.38 o 
  -2   7  12       28.18       30.97      1.67 o 
  -1   7  12      142.05      147.07      8.18 o 
   0   7  12        1.89        1.69      0.52 o 
   1   7  12      141.73      149.24      4.14 o 
   2   7  12       29.37       31.65      2.65 o 
   3   0  13      263.44      271.99      9.70 o 
   4   0  13       74.30       75.81      3.83 o 
   5   0  13        3.12        3.97      1.11 o 
   6   0  13      254.05      270.20     10.17 o 
   7   0  13        0.02        0.84      1.08 o 
  -7   1  13       64.35       73.78      4.93 o 
  -6   1  13      165.76      170.42      9.51 o 
  -5   1  13       83.43       81.84      5.90 o 
  -4   1  13      359.53      354.92     17.69 o 
  -3   1  13      482.23      480.44     23.83 o 
   3   1  13      512.25      510.08     16.68 o 
   4   1  13      358.00      347.28     10.00 o 
   5   1  13       72.77       71.63      3.21 o 
   6   1  13      154.86      156.52      5.97 o 
  -6   2  13      220.92      216.63     11.67 o 
  -5   2  13      429.18      428.81     20.58 o 
  -4   2  13      356.92      368.03     18.90 o 
   0   2  13       17.29       18.65      2.41 o 
   1   2  13       11.50       12.88      2.05 o 
   2   2  13      351.13      356.00     17.33 o 
   3   2  13      216.71      207.34      8.12 o 
   4   2  13      367.55      374.02     13.10 o 
   5   2  13      425.57      402.48     11.39 o 
   6   2  13      231.81      211.98      6.43 o 
  -6   3  13       22.91       25.39      3.01 o 
  -5   3  13      395.94      381.63     18.77 o 
  -2   3  13      150.03      145.21      4.34 o 
  -1   3  13     1867.80     1950.89     58.07 o 
   0   3  13      227.54      253.40      9.28 o 
   1   3  13     1776.10     1867.51     58.11 o 
   2   3  13      139.03      139.24      4.48 o 
   3   3  13      304.81      300.60      8.04 o 
   4   3  13       34.72       36.39      2.83 o 
   5   3  13      390.61      365.99     12.89 o 
   6   3  13       30.20       31.89      3.01 o 
  -5   4  13       82.48       86.17      4.93 o 
  -4   4  13       98.63       90.02      5.30 o 
  -3   4  13        1.78        2.39      0.87 o 
  -2   4  13      209.07      210.02      5.97 o 
  -1   4  13      101.53      104.31      3.12 o 
   0   4  13      371.40      382.90     10.21 o 
   1   4  13       92.88      100.39      3.71 o 
   2   4  13      196.33      205.46      6.08 o 
   3   4  13        5.26        4.90      1.18 o 
   4   4  13       90.63       87.34      4.34 o 
   5   4  13       74.61       80.76      5.42 o 
  -4   5  13      142.44      136.36      8.06 o 
  -3   5  13      254.22      243.73      8.68 o 
  -2   5  13       69.03       73.64      2.93 o 
  -1   5  13      197.56      207.66      5.15 o 
   0   5  13        0.95        1.41      0.53 o 
   1   5  13      191.95      204.55      6.21 o 
   2   5  13       62.93       68.56      2.71 o 
   3   5  13      234.05      223.69      8.72 o 
   4   5  13      155.82      153.29      6.03 o 
  -3   6  13        5.86        5.85      0.95 o 
  -2   6  13       35.75       34.27      1.77 o 
  -1   6  13        0.05        0.40      0.40 o 
   0   6  13       69.27       61.15      2.62 o 
   1   6  13        0.01        0.25      0.51 o 
   2   6  13       31.40       29.55      1.41 o 
   3   6  13        4.51        3.85      1.32 o 
  -1   7  13       34.97       33.70      3.13 o 
   0   7  13      726.42      761.74     17.49 o 
   1   7  13       38.43       38.57      1.68 o 
   3   0  14       15.03       17.97      1.33 o 
   4   0  14      201.17      202.79     11.31 o 
   5   0  14      148.31      150.20      8.91 o 
   6   0  14      175.19      166.93      9.51 o 
  -6   1  14      110.81       95.03      9.87 o 
  -5   1  14       16.43       16.13      2.77 o 
  -4   1  14       99.04       96.16      6.50 o 
  -3   1  14      401.11      384.76     17.69 o 
   3   1  14      342.14      343.27      9.19 o 
   4   1  14       91.60       89.91      3.60 o 
   5   1  14       27.17       24.40      1.73 o 
   6   1  14      106.18      102.39      4.68 o 
  -6   2  14       74.39       71.73      5.05 o 
  -5   2  14       51.83       53.07      4.93 o 
  -4   2  14      355.49      353.47     17.21 o 
  -2   2  14      125.48      116.74      5.54 o 
   0   2  14       88.53       93.75      6.02 o 
   1   2  14      264.10      274.16     13.84 o 
   2   2  14      106.97      104.85      3.58 o 
   3   2  14      360.18      353.67      9.28 o 
   4   2  14      311.36      321.84     11.87 o 
   5   2  14       74.81       75.42      3.83 o 
   6   2  14       62.86       61.02      4.69 o 
  -6   3  14       42.90       41.76      3.73 o 
  -5   3  14       42.11       44.53      4.21 o 
  -4   3  14       24.55       27.56      2.53 o 
  -3   3  14       85.23       73.05      4.57 o 
  -2   3  14      291.53      307.86     13.24 o 
  -1   3  14       80.16       85.30      2.69 o 
   0   3  14     1006.75     1032.53     25.10 o 
   1   3  14       74.97       80.75      3.13 o 
   2   3  14      303.10      320.31      8.62 o 
   3   3  14       76.28       72.92      2.55 o 
   4   3  14       31.26       30.44      2.34 o 
   5   3  14       51.18       52.12      3.02 o 
   6   3  14       49.47       51.87      3.73 o 
  -4   4  14       57.98       54.76      3.73 o 
  -3   4  14       97.34      102.78      6.38 o 
  -2   4  14       42.20       39.91      1.63 o 
  -1   4  14      268.48      270.21      6.72 o 
   0   4  14      178.05      196.40      5.02 o 
   1   4  14      307.04      306.54      8.14 o 
   2   4  14       39.79       37.48      1.93 o 
   3   4  14       84.63       91.57      4.55 o 
   4   4  14       60.20       58.33      3.28 o 
   5   4  14       46.92       51.75      3.97 o 
  -3   5  14       44.70       39.89      2.51 o 
  -2   5  14      352.14      328.66      8.66 o 
  -1   5  14       72.90       76.06      2.47 o 
   0   5  14        2.60        2.91      0.59 o 
   1   5  14       78.43       79.92      3.06 o 
   2   5  14      315.61      300.06      8.36 o 
   3   5  14       41.89       37.71      2.59 o 
   4   5  14       10.40        9.75      1.93 o 
  -3   6  14       57.22       53.92      2.51 o 
  -2   6  14       46.40       53.09      2.18 o 
  -1   6  14       71.84       72.50      1.96 o 
   0   6  14       45.90       45.33      1.79 o 
   1   6  14       62.07       62.94      2.20 o 
   2   6  14       42.61       45.97      3.73 o 
   3   6  14       57.13       48.62      3.73 o 
   0   7  14        9.13       11.79      1.32 o 
   1   7  14      103.53      108.44      4.93 o 
   2   0  15       61.80       57.17      3.37 o 
   3   0  15       94.60      101.33      3.67 o 
   4   0  15       16.67       17.93      2.53 o 
   5   0  15       28.30       31.05      2.46 o 
   6   0  15       62.69       59.33      4.45 o 
  -6   1  15        8.12        9.99      2.05 o 
  -5   1  15      422.01      427.13     20.58 o 
  -4   1  15       86.17       75.46      6.02 o 
  -2   1  15      157.31      155.98      7.46 o 
   2   1  15      164.38      167.94      4.94 o 
   3   1  15      119.77      119.40      4.29 o 
   4   1  15      105.85       99.57      4.62 o 
   5   1  15      409.47      417.86     14.47 o 
   6   1  15        5.50        7.82      1.81 o 
  -6   2  15       51.01       58.37      4.21 o 
  -5   2  15       74.41       71.49      5.18 o 
  -4   2  15       40.57       34.78      3.61 o 
  -1   2  15      431.02      425.51     12.25 o 
   0   2  15      746.54      747.98     29.13 o 
   1   2  15      396.78      406.08     10.83 o 
   2   2  15        1.74        3.55      0.70 o 
   3   2  15      221.99      220.91      6.14 o 
   4   2  15       28.32       24.51      2.17 o 
   5   2  15       58.60       60.48      3.49 o 
   6   2  15       42.04       48.02      3.85 o 
  -5   3  15      155.16      126.01      6.62 o 
  -4   3  15      108.97      110.84      6.26 o 
  -2   3  15       20.44       22.99      2.17 o 
  -1   3  15      470.75      497.34     12.67 o 
   0   3  15        0.21        1.23      0.55 o 
   1   3  15      499.35      537.46     13.38 o 
   2   3  15       27.98       31.77      1.63 o 
   3   3  15      170.27      166.44      6.85 o 
   4   3  15      104.78      114.27      5.14 o 
   5   3  15      139.19      124.44      7.34 o 
  -2   4  15      158.89      156.09      4.10 o 
  -1   4  15      150.69      156.79      4.21 o 
   0   4  15      293.23      292.09      6.88 o 
   1   4  15      156.26      163.23      5.08 o 
   2   4  15      180.47      171.62      4.97 o 
   3   4  15       92.61       91.19      4.42 o 
   4   4  15       68.82       75.63      3.79 o 
   5   4  15       25.10       23.95      2.53 o 
  -3   5  15      129.95      134.21      5.00 o 
  -2   5  15       83.77       82.10      3.20 o 
  -1   5  15       84.95       90.19      2.68 o 
   0   5  15       30.03       24.53      1.68 o 
   1   5  15       85.28       89.69      3.29 o 
   2   5  15      106.44       99.01      3.10 o 
   3   5  15      128.63      126.36      5.40 o 
   4   5  15       29.49       28.52      2.65 o 
  -3   6  15       17.09       21.18      1.81 o 
  -2   6  15       26.05       26.90      1.58 o 
  -1   6  15       48.74       48.14      3.97 o 
   0   6  15      178.84      181.57      4.45 o 
   1   6  15       50.62       50.24      1.94 o 
   2   6  15       27.32       26.00      2.65 o 
   1   0  16      196.38      180.65      8.30 o 
   2   0  16      109.83      102.78      5.18 o 
   3   0  16      151.69      140.45      8.30 o 
   4   0  16       56.98       51.27      4.33 o 
   5   0  16       42.07       43.40      2.81 o 
  -5   1  16      124.58      115.78      7.10 o 
  -4   1  16       14.98       13.36      2.41 o 
  -2   1  16       55.30       52.11      3.13 o 
  -1   1  16      212.90      209.98      6.76 o 
   1   1  16      206.84      200.38      9.27 o 
   2   1  16       46.03       44.42      2.37 o 
   3   1  16      533.67      553.21     16.34 o 
   4   1  16        9.24       10.35      1.57 o 
   5   1  16      114.00      109.22      5.02 o 
   6   1  16       18.31       17.69      2.29 o 
  -5   2  16       42.03       42.48      3.97 o 
  -2   2  16      242.45      239.50     10.23 o 
  -1   2  16      269.62      265.79      8.55 o 
   1   2  16      291.32      280.32      7.62 o 
   2   2  16      235.29      235.59      6.68 o 
   3   2  16      261.01      263.76      9.79 o 
   4   2  16       35.47       30.23      2.34 o 
   5   2  16       49.00       49.79      2.89 o 
  -2   3  16       85.65       86.81      3.32 o 
  -1   3  16      597.17      607.71     17.79 o 
   0   3  16      158.72      163.04      4.96 o 
   1   3  16      630.35      644.18     15.95 o 
   2   3  16       77.06       78.49      2.96 o 
   3   3  16       23.38       25.87      2.17 o 
   4   3  16      199.07      179.98      7.11 o 
   5   3  16       79.38       76.42      5.05 o 
  -2   4  16       27.45       27.95      1.99 o 
  -1   4  16       47.85       49.35      1.82 o 
   0   4  16        5.59        4.29      0.92 o 
   1   4  16       31.08       34.61      2.00 o 
   2   4  16       19.71       21.35      1.33 o 
   3   4  16       60.06       61.05      3.32 o 
   4   4  16        5.30        7.70      1.68 o 
  -3   5  16       13.65       18.65      2.05 o 
  -2   5  16       26.48       28.43      1.61 o 
  -1   5  16        4.52        3.77      0.57 o 
   0   5  16      219.22      235.71      5.71 o 
   1   5  16        2.17        1.79      0.59 o 
   2   5  16       36.37       36.58      1.49 o 
   3   5  16       18.80       21.42      2.41 o 
  -1   6  16        4.41        4.45      1.44 o 
   0   6  16       35.27       37.85      1.54 o 
   1   6  16        3.04        2.89      0.54 o 
   2   6  16       42.72       42.98      2.24 o 
   1   0  17       22.06       21.66      2.17 o 
   2   0  17       52.02       49.58      3.13 o 
   3   0  17      119.95      117.34      7.22 o 
   4   0  17       28.46       24.31      2.89 o 
   5   0  17      393.45      395.11     19.02 o 
  -5   1  17       19.31       15.16      2.29 o 
  -4   1  17      113.94      111.32      7.34 o 
  -2   1  17       92.57       88.34      4.69 o 
  -1   1  17       18.95       16.13      1.93 o 
   1   1  17       13.25       11.43      1.68 o 
   2   1  17       94.22       88.46      3.61 o 
   3   1  17       38.17       36.25      2.55 o 
   4   1  17      130.43      131.95      5.53 o 
   5   1  17       12.35        9.56      1.44 o 
  -2   2  17      212.92      219.29      6.58 o 
  -1   2  17      158.18      161.63      5.70 o 
   1   2  17      179.05      171.70      6.10 o 
   2   2  17      182.18      186.92      5.75 o 
   3   2  17       87.93       92.83      4.51 o 
   4   2  17        4.84        5.83      1.23 o 
   5   2  17       24.97       22.87      2.53 o 
  -2   3  17      201.38      188.26      5.88 o 
  -1   3  17       47.08       51.01      2.46 o 
   0   3  17       12.58       10.54      1.22 o 
   1   3  17       47.37       47.64      2.19 o 
   2   3  17      183.40      175.73      5.33 o 
   3   3  17       80.87       88.61      4.34 o 
   4   3  17       15.62       14.94      1.61 o 
   5   3  17       40.32       36.95      3.01 o 
  -3   4  17       37.79       35.26      2.89 o 
  -1   4  17       27.78       28.26      1.34 o 
   0   4  17       19.26       24.19      1.64 o 
   1   4  17       28.27       29.69      1.65 o 
   2   4  17      161.47      159.32      4.71 o 
   3   4  17       38.56       34.75      2.34 o 
   4   4  17       95.22       96.64      5.78 o 
  -3   5  17        1.47        2.17      0.84 o 
  -2   5  17       59.39       60.30      3.25 o 
  -1   5  17       28.09       27.58      1.43 o 
   0   5  17       78.15       85.97      2.60 o 
   1   5  17       30.51       31.44      1.35 o 
   2   5  17       55.81       53.80      4.21 o 
   3   5  17        0.65        0.84      1.08 o 
   0   6  17       56.46       56.18      2.02 o 
   1   6  17       35.12       35.52      1.44 o 
   1   0  18       56.99       52.11      3.49 o 
   2   0  18      230.03      216.75      9.51 o 
   4   0  18       89.59       74.98      5.30 o 
   5   0  18        0.68        0.84      1.08 o 
  -5   1  18      189.54      178.96      9.63 o 
  -2   1  18       51.89       50.43      3.25 o 
  -1   1  18      448.03      469.61     19.62 o 
   1   1  18      493.44      494.40     19.62 o 
   2   1  18       55.96       54.40      3.25 o 
   3   1  18      668.45      615.12     28.52 o 
   4   1  18       92.18       87.98      4.21 o 
   5   1  18      194.23      187.27      9.75 o 
  -2   2  18       86.32       87.20      3.55 o 
  -1   2  18      117.05      111.57      5.90 o 
   1   2  18      119.58      110.96      5.78 o 
   2   2  18       98.86       98.47      3.27 o 
   3   2  18       79.60       78.32      4.00 o 
   4   2  18      101.76       96.56      4.46 o 
   5   2  18       18.53       16.37      2.17 o 
  -3   3  18        5.72        7.70      1.56 o 
  -2   3  18      345.71      346.69      9.67 o 
  -1   3  18        2.27        1.56      0.96 o 
   0   3  18       77.73       77.75      4.81 o 
   1   3  18        0.86        0.81      0.60 o 
   2   3  18      325.24      327.28      8.84 o 
   3   3  18        4.42        5.55      1.19 o 
   4   3  18      242.86      233.96     11.91 o 
  -3   4  18       32.09       34.42      2.53 o 
  -2   4  18        6.51        6.50      1.20 o 
  -1   4  18       74.60       76.42      4.09 o 
   0   4  18        5.85        5.15      0.75 o 
   1   4  18       72.40       73.20      2.74 o 
   2   4  18       11.31        9.59      0.87 o 
   3   4  18       32.03       30.45      2.89 o 
  -1   5  18        6.71       10.47      2.05 o 
   0   5  18      107.12      104.98      3.16 o 
   1   5  18        7.77       11.49      0.92 o 
   2   5  18      194.75      185.94      9.63 o 
   1   0  19      348.02      333.73     14.08 o 
   2   0  19      283.14      273.56     11.43 o 
   4   0  19        2.62        5.05      1.56 o 
  -2   1  19       52.55       54.04      3.13 o 
  -1   1  19        9.99       10.95      1.68 o 
   1   1  19        7.62        8.18      1.44 o 
   2   1  19       50.69       54.52      3.25 o 
   3   1  19       99.54      102.54      6.50 o 
   4   1  19       25.00       25.27      2.77 o 
  -2   2  19      756.64      775.66     29.00 o 
  -1   2  19      593.68      577.81     22.75 o 
   0   2  19      350.11      337.59     14.56 o 
   1   2  19      540.32      565.77     22.75 o 
   2   2  19      766.02      754.16     22.21 o 
   3   2  19      260.17      249.38      9.02 o 
   4   2  19      125.65      131.30      7.46 o 
  -1   3  19       49.43       52.11      3.37 o 
   0   3  19       46.29       44.17      3.37 o 
   1   3  19       49.54       50.20      2.57 o 
   2   3  19      123.76      128.07      3.89 o 
   3   3  19      133.80      129.26      7.46 o 
  -1   4  19       48.47       50.19      2.89 o 
   0   4  19      238.61      227.64      6.00 o 
   1   4  19       54.04       51.57      1.80 o 
   2   4  19      369.95      356.72     17.09 o 
   3   4  19        9.35        9.03      1.68 o 
   0   5  19       59.67       55.89      1.89 o 
   1   5  19       60.22       59.12      1.93 o 
   1   0  20      140.54      133.59      6.62 o 
   2   0  20        5.40        4.57      1.08 o 
  -2   1  20       33.14       32.86      2.29 o 
  -1   1  20      303.77      302.44     13.12 o 
   0   1  20       19.60       18.65      2.29 o 
   1   1  20      331.05      322.06     13.12 o 
   2   1  20       38.22       38.75      2.41 o 
   4   1  20       56.19       55.00      3.97 o 
  -1   2  20      249.84      251.41     11.07 o 
   0   2  20      108.61      102.78      5.66 o 
   1   2  20      260.58      268.86     11.19 o 
   2   2  20      119.92      116.38      5.18 o 
   3   2  20       68.26       68.48      4.69 o 
   4   2  20       76.16       72.57      4.69 o 
  -1   3  20       91.58       94.72      4.57 o 
   0   3  20     1147.29     1133.04     30.64 o 
   1   3  20       80.27       82.20      4.45 o 
   2   3  20       59.64       64.28      2.44 o 
   3   3  20       50.50       49.71      3.73 o 
   0   4  20       16.19       13.88      1.15 o 
   1   4  20       87.82       84.77      2.64 o 
   2   4  20        5.10        5.54      1.44 o 
   1   0  21      172.70      175.11      7.94 o 
   2   0  21        4.81        5.42      0.84 o 
  -1   1  21       13.55       14.20      1.68 o 
   0   1  21      252.80      255.33      7.91 o 
   1   1  21        8.83        9.39      1.44 o 
   2   1  21      243.49      238.18      9.51 o 
  -1   2  21      110.09      110.48      5.66 o 
   0   2  21      101.58       96.04      4.69 o 
   1   2  21      131.29      127.09      5.66 o 
  -1   3  21      120.39      119.15      5.18 o 
   0   3  21       29.74       34.01      1.79 o 
   1   3  21      113.84      113.55      3.94 o 
   2   3  21       47.42       42.48      3.37 o 
   0   4  21      185.51      201.58      5.91 o 
   1   4  21        5.99        6.55      0.66 o 
   0   0  22        1.55        2.77      1.08 o 
   1   0  22        2.35        2.89      0.96 o 
  -1   1  22       52.24       52.23      2.89 o 
   0   1  22       21.27       21.37      1.49 o 
   1   1  22       36.57       37.91      2.77 o 
  -1   2  22       83.63       83.52      4.21 o 
   0   2  22      426.82      419.81     11.91 o 
   1   2  22       98.88       94.11      4.33 o 
   0   3  22      161.43      173.99      5.28 o 
   1   3  22        8.14        6.72      0.78 o 
   1   0  23       46.99       45.49      2.53 o 
   0   1  23       49.30       59.07      2.42 o 
   1   1  23        4.39        4.41      0.69 o 
   0   2  23      185.05      177.71      5.40 o 
   1   2  23       13.64       12.33      0.91 o 
   0   0  24      116.21      119.63      5.42 o 
                                                 
